# Supplementary material for: Developing a 670k genotyping array to tag ~2M SNPs across 24 horse breeds
Source: BMC Genomics. 2017 Jul 27;18:565. doi: 10.1186/s12864-017-3943-8 (PMC5530493; doi:10.1186/s12864-017-3943-8)
Supplement: Supplementary file 1 — Whole genome sequencing (WGS) samples. Whole genome sequencing samples with horse identification and read depth. 153 Individuals representing 24 breeds (Twilight is included as 4 entries). Table includes horse identifier, breed, contributing laboratory and coverage statistics for each individual in both the nuclear and mitochondrial genomes. Variant calling groups indicate which individuals were grouped together during variant discovery. (XLSX 21 kb) [file 12864_2017_3943_MOESM1_ESM.xlsx]

## Sheet: Sheet1
Project ID	Contributor	Breed	Nuclear Coverage (Unique)	Nuclear Reads (unique)	Mito Reads (unique)	Mito Coverage (Unique)	Variant Calling Group1	Variant Calling Group2	Variant Calling Group3
IT3_S1800	Wade	Aegidienberger. Paso x Icelandic horses	1.70904	45925977	6870	40.9854	WARM	N/A	N/A
IT4_S1801	Wade	Aegidienberger. Paso x Icelandic horses	3.15939	83308409	16067	88.7139	WARM	N/A	N/A
Brooks_2174	Brooks	Arabian	13.7563	291748312	38205	268.925	ARA	N/A	N/A
AR_COL130033	Barrey	Arabian	22.6391	444986656	76687	447.669	ARA	N/A	N/A
AR_COL140634	Barrey	Arabian	22.1427	432709124	73188	430.149	ARA	N/A	N/A
AR_COL140665	Barrey	Arabian	22.7257	443117983	51584	304.318	ARA	N/A	N/A
AR_COL163140	Barrey	Arabian	23.2218	454454773	85233	500.375	ARA	N/A	N/A
AR_COL163145	Barrey	Arabian	19.4876	379608268	60226	355.183	ARA	N/A	N/A
Arabian1_Be1	Gila	Arabian	62.495	1374343376	206459	1085.91	ARA	N/A	N/A
Arabian2_Be4	Gila	Arabian	63.4663	1392562881	228083	1202.25	ARA	N/A	N/A
Arabian3_GA50	Gila	Arabian	64.6521	1424437734	214806	1128.39	ARA	N/A	N/A
AR_COL130030	Mach	Arabian	22.7788	444832459	72058	424.347	ARA	N/A	N/A
AR_COL130059	Mach	Arabian	22.5632	439854445	69771	410.832	ARA	N/A	N/A
AR_COL140627	Mach	Arabian	22.4235	437447632	67642	398.358	ARA	N/A	N/A
AR_COL140745	Mach	Arabian	21.4258	416834120	68196	402.773	ARA	N/A	N/A
AR_COL140772	Mach	Arabian	18.0688	354456187	46927	274.229	ARA	N/A	N/A
M1552	McCue	Belgian	14.6363	334941063	124729	819.413	PBC_12x	PBC_All	N/A
M1571	McCue	Clydesdale	5.313	126778604	17165	107.149	CLYDE	N/A	N/A
M1570	McCue	Clydesdale	4.03675	98857759			CLYDE	N/A	N/A
M1561	McCue	Clydesdale	7.66265	184776735	23805	146.924	CLYDE	N/A	N/A
M1568	McCue	Clydesdale	5.56976	137351748	32010	192.855	CLYDE	N/A	N/A
CLDB_65664	Fries	ColdBlood	13.4812	338629270	32058	187.565	PBC_12x	PBC_All	N/A
CLDB_65665	Fries	ColdBlood	12.2239	305297502	47078	278.492	PBC_12x	PBC_All	N/A
CLDB_65666	Fries	ColdBlood	12.5116	312088967	32270	189.917	PBC_12x	PBC_All	N/A
CON15	Bannasch	Connemara	5.95223	147978213	28716	171.851	CWM	N/A	N/A
CON26	Bannasch	Connemara	5.69485	142367276	23001	136.894	CWM	N/A	N/A
CON40	Bannasch	Connemara	5.75196	143235934	28106	168.068	CWM	N/A	N/A
CU_COL163706	Mach	Curly Trotter	16.6383	307917754	66524	412.684	Trotter	N/A	N/A
CU_COL163725	Mach	Curly Trotter	16.8997	310911917	76392	477.091	Trotter	N/A	N/A
FM2001	Leeb	Franchese Montagne	15.8508	299893206	36221	221.907	HANFM	N/A	N/A
FM0238	Leeb/Rieder	Franchese Montagne	17.8858	363590596	44464	251.653	HANFM	N/A	N/A
FM0334	Leeb/Rieder	Franchese Montagne	12.6633	247549464	17351	102.452	HANFM	N/A	N/A
FM0431	Leeb/Rieder	Franchese Montagne	15.6982	307359122	26557	156.378	HANFM	N/A	N/A
FM0450	Leeb/Rieder	Franchese Montagne	21.5448	411718774	48036	290.353	HANFM	N/A	N/A
FM0467	Leeb/Rieder	Franchese Montagne	20.6282	403172571	32366	191.167	HANFM	N/A	N/A
FM0474	Leeb/Rieder	Franchese Montagne	21.6222	423286686	49193	289.868	HANFM	N/A	N/A
FM0512	Leeb/Rieder	Franchese Montagne	18.5177	353970191	42613	256.5	HANFM	N/A	N/A
FM0570	Leeb/Rieder	Franchese Montagne	18.3099	353065582	40239	240.48	HANFM	N/A	N/A
FM0664	Leeb/Rieder	Franchese Montagne	16.2211	313950460	22081	131.736	HANFM	N/A	N/A
FM0673	Leeb/Rieder	Franchese Montagne	23.4348	453454343	34020	202.407	HANFM	N/A	N/A
FM1030	Leeb/Rieder	Franchese Montagne	23.117	452951657	66528	391.085	HANFM	N/A	N/A
FM1041	Leeb/Rieder	Franchese Montagne	10.9274	209000113	36692	218.984	HANFM	N/A	N/A
FM1048	Leeb/Rieder	Franchese Montagne	12.1265	232182002	47917	289.352	HANFM	N/A	N/A
FM1176	Leeb/Rieder	Franchese Montagne	18.3036	358145703	40786	240.146	HANFM	N/A	N/A
FM1178	Leeb/Rieder	Franchese Montagne	16.0291	325121840	32280	182.927	HANFM	N/A	N/A
FM1190	Leeb/Rieder	Franchese Montagne	22.231	432619458	73651	437.061	HANFM	N/A	N/A
FM1215	Leeb/Rieder	Franchese Montagne	15.4846	298262962	48928	292.622	HANFM	N/A	N/A
FM1339	Leeb/Rieder	Franchese Montagne	20.0162	386340912	45849	273.292	HANFM	N/A	N/A
FM1369	Leeb/Rieder	Franchese Montagne	18.7906	363376171	28611	170.104	HANFM	N/A	N/A
FM1435	Leeb/Rieder	Franchese Montagne	17.3801	340986320	36244	212.099	HANFM	N/A	N/A
FM1459	Leeb/Rieder	Franchese Montagne	19.2927	370265244	47966	287.758	HANFM	N/A	N/A
FM1625	Leeb/Rieder	Franchese Montagne	18.9256	359723909	51044	306.134	HANFM	N/A	N/A
FM1785	Leeb/Rieder	Franchese Montagne	20.0205	392072604	40542	237.387	HANFM	N/A	N/A
FM1798	Leeb/Rieder	Franchese Montagne	30.6042	595790582	108514	643.291	HANFM	N/A	N/A
FM1932	Leeb/Rieder	Franchese Montagne	14.6149	287318754	25088	146.636	HANFM	N/A	N/A
FM1948	Leeb/Rieder	Franchese Montagne	11.7416	231463416	16995	99.0051	HANFM	N/A	N/A
FM1951	Leeb/Rieder	Franchese Montagne	25.8971	509286630	48065	280.737	HANFM	N/A	N/A
FM2218	Leeb/Rieder	Franchese Montagne	16.3862	320897771	36998	217.49	HANFM	N/A	N/A
TF_COL380889	Barrey	French Trotter	13.0233	256873803	39065	224.689	Trotter	N/A	N/A
TF_COL380897	Barrey	French Trotter	9.88646	178256131	26001	164.516	Trotter	N/A	N/A
TF_COL382496	Barrey	French Trotter	9.90669	193642082	29201	169.809	Trotter	N/A	N/A
TF_COL385360	Barrey	French Trotter	23.6703	463187217	74769	435.388	Trotter	N/A	N/A
TF_COL398405	Barrey	French Trotter	8.04485	163456140	22002	120.774	Trotter	N/A	N/A
TF_COL411385	Barrey	French Trotter	16.8016	283173910	33903	240.547	Trotter	N/A	N/A
TF_COL423033	Barrey	French Trotter	12.9621	225884369	38912	260.734	Trotter	N/A	N/A
TF_COL426697	Barrey	French Trotter	11.1344	218189391	42032	243.909	Trotter	N/A	N/A
TF_COL380884	Mach	French Trotter	11.6225	211603796	26545	165.53	Trotter	N/A	N/A
TF_COL411366	Mach	French Trotter	8.67913	169411280	30649	177.588	Trotter	N/A	N/A
K747	Distl	Hanovarian	11.06	275437540	36104	216.281	TQH_12X	HANFM	N/A
K746	Distl	Hanovarian	25.41	635131835	81266	484.52	TQH_12X	HANFM	N/A
CMah111	Wallner/Brem	Lipizzaner	24.813	541900062	165323	872.422	LIP	N/A	N/A
CSess113	Wallner/Brem	Lipizzaner	26.1504	572260865	122148	642.401	LIP	N/A	N/A
FRal169	Wallner/Brem	Lipizzaner	26.7236	586412575	99790	522.966	LIP	N/A	N/A
Mah166	Wallner/Brem	Lipizzaner	24.0555	525604899	103046	543.221	LIP	N/A	N/A
Brooks_3147	Brooks	Miniature Pony	12.9751	299311833	186443		CWM	N/A	N/A
EMS595	McCue	Morgan	15.1449	364891462	86747	537.194	MOR_12X	N/A	N/A
EMS333	McCue	Morgan	13.5271	323008320	50252	313.919	MOR_12X	N/A	N/A
EMS355	McCue	Morgan	11.9756	297602393	59814	358.543	MOR_12X	N/A	N/A
EMS49	McCue	Morgan	10.4237	260757234	32733	194.124	MOR_12X	N/A	N/A
EMS279	McCue	Morgan	13.0575	309995472	57189	359.398	MOR_12X	N/A	N/A
EMS336	McCue	Morgan	13.6681	344319933	48469	285.111	MOR_12X	N/A	N/A
EMS93	McCue	Morgan	6.74786	163592292	31943	195.822	MOR_6X	N/A	N/A
EMS91	McCue	Morgan	5.17268	130390541	22666	133.216	MOR_6X	N/A	N/A
EMS246	McCue	Morgan	6.70022	167036538	24854	147.338	MOR_6X	N/A	N/A
EMS134	McCue	Morgan	6.39507	160431223	21980	129.706	MOR_6X	N/A	N/A
EMS395	McCue	Morgan	5.61575	146036228	33508	190.871	MOR_6X	N/A	N/A
EMS611	McCue	Morgan	7.05036	174804469	28938	173.628	MOR_6X	N/A	N/A
EMS479	McCue	Morgan	5.41652	139948636	23033	131.674	MOR_6X	N/A	N/A
EMS265	McCue	Morgan	6.67421	167875708	26656	157.189	MOR_6X	N/A	N/A
EMS50	McCue	Morgan	5.68903	145906475	24493	141.725	MOR_6X	N/A	N/A
EMS605	McCue	Morgan	5.69593	146089303	28629	165.655	MOR_6X	N/A	N/A
EMS9	McCue	Morgan	5.23855	135024380	25304	145.09	MOR_6X	N/A	N/A
EMS259	McCue	Morgan	6.96698	174483151	27313	162.814	MOR_6X	N/A	N/A
M1545	McCue	Percheron	4.27412	102793694	15351	95.5397	PBC_6x	PBC_All	N/A
M1542	McCue	Percheron	7.21178	174539375	28035	172.887	PBC_6x	PBC_All	N/A
A4416	McCue	Quarter Horse	6.38615	155120475	27516	168.679	TQH_6X	PBC_6x	PBC_All
A1543	McCue	Quarter Horse	13.5261	321439409	813146	5140.64	TQH_12X	N/A	N/A
A2068	McCue	Quarter Horse	8.00812	200825619	748398	4469.61	TQH_12X	N/A	N/A
A2071	McCue	Quarter Horse	5.68032	137677233	27343	167.951	TQH_6X	N/A	N/A
A2085	McCue	Quarter Horse	12.6558	308570520	610844	3751.03	TQH_12X	N/A	N/A
A5659	McCue	Quarter Horse	14.5845	364744593	1025960	6129.04	TQH_12X	N/A	N/A
A5964	McCue	Quarter Horse	15.1399	371627216	70659	430.377	TQH_12X	N/A	N/A
M4515	McCue	Quarter Horse	17.54	393628640	309247	2098.66	TQH_12X	N/A	N/A
M4527	McCue	Quarter Horse	13.8092	339276710	188451	1145.47	TQH_12X	N/A	N/A
M4475	McCue	Quarter Horse	8.38672	194986867	85355	556.313	TQH_6X	N/A	N/A
M4467	McCue	Quarter Horse	7.54268	175400858	114110	747.84	TQH_6X	N/A	N/A
M4472	McCue	Quarter Horse	6.94201	164323105	80554	518.932	TQH_6X	N/A	N/A
M4476	McCue	Quarter Horse	6.41307	147774582	57272	378.333	TQH_6X	N/A	N/A
M4513	McCue	Quarter Horse	6.28073	147296799	50781	334.374	TQH_6X	N/A	N/A
M4514	McCue	Quarter Horse	4.93382	115843065	48480	310.822	TQH_6X	N/A	N/A
SF_COL131022_5	Barrey	Saddle Trotter	20.3395	395806589	61001	360.129	Trotter	N/A	N/A
SF_COL131022_6	Barrey	Saddle Trotter	22.1452	432514060	64227	377.719	Trotter	N/A	N/A
K745	Distl	Sorraia	12.4069	309042447	66147	395.436	WARM	N/A	N/A
M977	McCue	StandardBred	13.3055	327322587	101456	613.534	STDB_12X	MOR_12X	N/A
M1027	McCue	StandardBred	13.5008	342772060	70116	409.986	STDB_12X	MOR_12X	N/A
M5300	McCue	StandardBred	11.7123	290710034	194686	1169.88	STDB_12X	MOR_12X	N/A
M5256	McCue	StandardBred	11.9933	294241966	174052	1062.09	STDB_12X	MOR_12X	N/A
M5269	McCue	StandardBred	11.2197	281967876	193401	1145.37	STDB_12X	MOR_12X	N/A
M968	McCue	StandardBred	7.66498	190219047	79075	475.442	STDB_6X	MOR_6X	N/A
M5271	McCue	StandardBred	5.70859	137907936	126108	777.774	STDB_6X	N/A	N/A
M989	McCue	StandardBred	7.42232	182100310	48157	291.705	STDB_6X	N/A	N/A
M992	McCue	StandardBred	5.36581	136783150	25962	150.117	STDB_6X	N/A	N/A
M1005	McCue	StandardBred	6.4786	159038744	38075	229.119	STDB_6X	MOR_6X	N/A
M1012	McCue	StandardBred	8.11759	191013548	50295	318.783	STDB_6X	MOR_6X	N/A
M1009	McCue	StandardBred	8.08931	186943370	61076	393.465	STDB_6X	MOR_6X	N/A
M1048	McCue	StandardBred	8.0819	188972759	51704	328.881	STDB_6X	MOR_6X	N/A
M5259	McCue	StandardBred	5.89499	129532584	112832	763.293	STDB_6X	MOR_6X	N/A
M5260	McCue	StandardBred	4.89238	107825928	92110	620.842	STDB_6X	MOR_6X	N/A
M5287	McCue	StandardBred	4.61353	98551449	102759	716.819	STDB_6X	MOR_6X	N/A
M5304	McCue	StandardBred	5.38154	127378225	89020	557.997	STDB_6X	MOR_6X	N/A
RAO310	Leeb/Gerber	Swiss Warmblood	11.0021	223720919	24457	138.2	WARM	N/A	N/A
RAO441	Leeb/Gerber	Swiss Warmblood	18.5067	376660102	33540	189.822	WARM	N/A	N/A
120829_Twilight_A2_500	Orlando	Thoroughbred	5.9907	141481732	18642	117.908	TQH_6X	N/A	N/A
120829_Twilight_B1_300	Orlando	Thoroughbred	2.6598	61447854	8554	55.4192	TQH_6X	N/A	N/A
120829_Twilight_in2_300	Orlando	Thoroughbred	5.27763	118863165	15922	105.915	TQH_6X	N/A	N/A
120829_Twilight_in25_500	Orlando	Thoroughbred	9.03135	206023371	29567	192.624	TQH_12X	N/A	N/A
UKH3	Leeb	UK WarmBlood	22.3366	433679041	431589	2561.68	WARM	N/A	N/A
HAN01	Tetens/Thaller	Warmblood	15.8513	305143583	1685	10.073	WARM	N/A	N/A
HOL01	Tetens/Thaller	Warmblood	24.5793	471455658	61899	372.18	WARM	N/A	N/A
HOL02	Tetens/Thaller	Warmblood	15.4403	298663615	40438	241.008	WARM	N/A	N/A
P1	Tetens/Thaller	Warmblood	18.3214	355242868	1048224	6321.67	WARM	N/A	N/A
OLD01	Tetens/Thaller	Warmblood	23.6586	455968086	51849	309.38	WARM	N/A	N/A
OLD02	Tetens/Thaller	Warmblood	19.7107	377274697	2531	15.1677	WARM	N/A	N/A
TRA01	Tetens/Thaller	Warmblood	14.184	274960423	16205	96.3261	WARM	N/A	N/A
TRA02	Tetens/Thaller	Warmblood	27.4341	524961067	75306	454.253	WARM	N/A	N/A
WF01	Tetens/Thaller	Warmblood	25.5172	489561051	97666	587.125	WARM	N/A	N/A
WF02	Tetens/Thaller	Warmblood	19.5466	374398757	3391	20.3847	WARM	N/A	N/A
BW01	Tetens/Thaller	Warmblood	20.6364	398751200	57981	346.003	WARM	N/A	N/A
BY01	Tetens/Thaller	Warmblood	21.1593	407100174	59353	355.647	WARM	N/A	N/A
EMS_369	McCue	Welsh Pony	4.89116	120055633	22978	139.506	CWM	N/A	N/A
EMS_374	McCue	Welsh Pony	7.69043	186188908	39383	242.009	CWM	N/A	N/A
EMS_373	McCue	Welsh Pony	4.15778	102286350	20370	122.559	CWM	N/A	N/A
EMS_376	McCue	Welsh Pony	9.27352	222271855	50712	314.959	CWM	N/A	N/A
Brooks_3148	Brooks	Draft	14.9788	347045571	229674		PBC_12x	PBC_All	N/A
K744	Distl	Arabian	13.5932	340473699	52398	311.157	ARA	N/A	N/A
K743	Distl	Warmblood	14.1885	355963678	80787	479.761	WARM	N/A	N/A
