# Supplementary material for: Developing a 670k genotyping array to tag ~2M SNPs across 24 horse breeds
Source: BMC Genomics. 2017 Jul 27;18:565. doi: 10.1186/s12864-017-3943-8 (PMC5530493; doi:10.1186/s12864-017-3943-8)
Supplement: Supplementary file 2 — SNP50 breed informativeness. Impact of breed on SNP50 informativeness. Table shows informativeness (MAF ≥ 0.05) of the legacy, SNP50 SNP set for light, draft, and pony breeds described by McCue et al. [1, 2]. Mean number of informative SNPs per breed was ~42,000 (~77%). 19,427 SNPs were informative in all 14 breeds. (XLSX 8 kb) [file 12864_2017_3943_MOESM2_ESM.xlsx]

## Sheet: Sheet1
	AKHT	AND	Arab	ICE	QH	STDB	TB	≥2
Light Horse Breeds	0.8	0.8	0.79	0.78	0.8	0.8	0.8	0.79
Draft Horse Breeds	0.67	0.68	0.67	0.68	0.69	0.68	0.69	0.67
Pony Breeds	0.71	0.71	0.71	0.71	0.72	0.71	0.72	0.7
Mean Overall	0.8	0.8	0.79	0.78	0.8	0.8	0.8	0.79
