# Supplementary material for: Developing a 670k genotyping array to tag ~2M SNPs across 24 horse breeds
Source: BMC Genomics. 2017 Jul 27;18:565. doi: 10.1186/s12864-017-3943-8 (PMC5530493; doi:10.1186/s12864-017-3943-8)
Supplement: Supplementary file 3 — SNP validation by discovery by variant calling group. SNPs discovered from whole genome sequence (See calling groups in Additional file 1: Table S1) were validated by assessing the minor allele frequency in individuals genotyped on the MNEc2M test array. (XLSX 8 kb) [file 12864_2017_3943_MOESM3_ESM.xlsx]

## Sheet: Sheet1
Breed Calling Group	SNPs discovered	SNPs validated	Percent SNPs Validated
ARAB	11897	10810	0.908632
CLYDE	9410	7394	0.78576
CON_WP_MINI	14056	12778	0.909078
HAN_FM	38790	27719	0.714591
LIP	1115	881	0.790135
MOR6X	1148	357	0.310976
MOR_12X	59	45	0.762712
MOR_STDB_6X	6993	5899	0.843558
MOR_STD_12X	1702	1564	0.918919
PERCH_BEL_CLDB_12X	105	76	0.72381
PERCH_BEL_CLDB_6X	81	69	0.851852
PERCH_BEL_CLDB_ALL	209	173	0.827751
TB_QH_HAN_12X	3813	3394	0.890113
TB_QH_HAN_6X	3224	2834	0.879032
TROTTER	10261	7869	0.766884
WARMBLOODS	19554	15599	0.79774
Any 2	143136	131357	0.917708
Any 3	117313	112685	0.96055
