# Supplementary material for: Developing a 670k genotyping array to tag ~2M SNPs across 24 horse breeds
Source: BMC Genomics. 2017 Jul 27;18:565. doi: 10.1186/s12864-017-3943-8 (PMC5530493; doi:10.1186/s12864-017-3943-8)
Supplement: Supplementary file 4 — MNEc670k SNP information. Contains information on MNEc670k SNPs. Includes Affymetrix probe ID, genetic coordinates, MNEc Identifier, tissue origin indicating high quality genotyping in either hair root or blood, Affymetrix assigned genotyping cluster resolution, and inclusion criteria: Intra – SNP tags intra-breed haplotype, Inter – SNP tags inter-breed haplotype, MHC – SNP within Equine Major Histocompatibility Complex region, Diverse – SNP tags haplotype in 3 or more of diverse breeds that need many tagging SNPs (Quarter Horse, Pony, Morgan, Standardbred; See Additional file 4: Table S4), Density – SNP included to target at least 8 SNPs per 50 kb genomic window (targeting uniform genomic coverage). (XLSX 32510 kb) [file 12864_2017_3943_MOESM4_ESM.xlsx]

## Sheet: The670SNPChip
Affymetrix Probe ID	chrom	pos	MNEc ID	Tissue Origin	Genotype Cluster Resolution	Inclusion reason
AX-103244144	chr10	10000342	MNEc_2_10_10000342_PC	blood	PolyHighResolution	Intra
AX-104290313	chr10	10000588	MNEc_2_10_10000588_PC	blood	PolyHighResolution	Intra
AX-104900568	chr10	10004463	MNEc_2_10_10004463_PC	blood	NoMinorHom	Inter
AX-104802578	chr10	10010262	MNEc_2_10_10010262_PC	blood	PolyHighResolution	Intra
AX-104905898	chr10	10010978	MNEc_2_10_10010978_PC	blood	PolyHighResolution	Intra
AX-103165587	chr10	10013207	MNEc_2_10_10013207_PC	blood	PolyHighResolution	Intra
AX-103183635	chr10	10017312	MNEc_2_10_10017312_PC	blood	PolyHighResolution	Intra
AX-105012894	chr10	10018323	MNEc_2_10_10018323_BIEC2_99068	blood	PolyHighResolution	VIP
AX-105012896	chr10	10018421	MNEc_2_10_10018421_BIEC2_99069	blood	PolyHighResolution	VIP
AX-103599198	chr10	10018577	MNEc_2_10_10018577_BIEC2_99071	blood	PolyHighResolution	VIP
AX-104177346	chr10	10019948	MNEc_2_10_10019948_BIEC2_99074	blood	PolyHighResolution	VIP
AX-103641031	chr10	10022244	MNEc_2_10_10022244_PC	blood	PolyHighResolution	Intra
AX-103235929	chr10	10023258	MNEc_2_10_10023258_PC	blood	PolyHighResolution	Intra
AX-103874990	chr10	10026704	MNEc_2_10_10026704_PC	blood	NoMinorHom	Inter
AX-104774144	chr10	10027436	MNEc_2_10_10027436_PC	blood	PolyHighResolution	Inter
AX-104139887	chr10	10027691	MNEc_2_10_10027691_PC	blood	PolyHighResolution	Intra
AX-103903945	chr10	10029833	MNEc_2_10_10029833_PC	blood	PolyHighResolution	Intra
AX-103369568	chr10	10030163	MNEc_2_10_10030163_PC	blood	PolyHighResolution	Inter
AX-104794334	chr10	10030431	MNEc_2_10_10030431_BIEC2_99094	blood	PolyHighResolution	VIP
AX-103484307	chr10	10039496	MNEc_2_10_10039496_BIEC2_103951	blood	PolyHighResolution	VIP
AX-104210741	chr10	10039785	MNEc_2_10_10039785_PC	blood	PolyHighResolution	Intra
AX-104972132	chr10	10040557	MNEc_2_10_10040557_PC	blood	PolyHighResolution	Intra
AX-104203293	chr10	10062212	MNEc_2_10_10062212_PC	blood	PolyHighResolution	Inter
AX-103576127	chr10	10075852	MNEc_2_10_10075852_PC	blood	PolyHighResolution	Intra
AX-104245274	chr10	10089349	MNEc_2_10_10089349_PC	blood	PolyHighResolution	Intra
AX-104521262	chr10	10089768	MNEc_2_10_10089768_PC	blood	PolyHighResolution	Intra
AX-104555688	chr10	10089876	MNEc_2_10_10089876_PC	blood	PolyHighResolution	Intra
AX-104569382	chr10	10091000	MNEc_2_10_10091000_PC	blood	PolyHighResolution	Intra
AX-103633548	chr10	10092315	MNEc_2_10_10092315_PC	blood	NoMinorHom	Inter
AX-104301196	chr10	10094565	MNEc_2_10_10094565_PC	blood	PolyHighResolution	Intra
AX-104030445	chr10	10095120	MNEc_2_10_10095120_PC	blood	PolyHighResolution	Inter
AX-104178252	chr10	10096643	MNEc_2_10_10096643_PC	blood	PolyHighResolution	Intra
AX-103295884	chr10	10097735	MNEc_2_10_10097735_PC	blood	PolyHighResolution	Diverse
AX-103310288	chr10	10097787	MNEc_2_10_10097787_PC	blood	PolyHighResolution	Intra
AX-104152998	chr10	10098082	MNEc_2_10_10098082_PC	blood	PolyHighResolution	Intra
AX-103576642	chr10	10099183	MNEc_2_10_10099183_PC	blood	PolyHighResolution	Intra
AX-104551010	chr10	10099356	MNEc_2_10_10099356_PC	blood	NoMinorHom	Inter
AX-103316398	chr10	10100754	MNEc_2_10_10100754_PC	blood	PolyHighResolution	Intra
AX-104354621	chr10	10103287	MNEc_2_10_10103287_PC	blood	PolyHighResolution	Intra
AX-104715996	chr10	10103798	MNEc_2_10_10103798_PC	blood	PolyHighResolution	Intra
AX-103470189	chr10	10105347	MNEc_2_10_10105347_PC	blood	NoMinorHom	Inter
AX-104533465	chr10	10113246	MNEc_2_10_10113246_PC	blood	PolyHighResolution	Intra
AX-103893858	chr10	10119473	MNEc_2_10_10119473_PC	blood	NoMinorHom	Inter
AX-104371697	chr10	10119532	MNEc_2_10_10119532_PC	blood	PolyHighResolution	Intra
AX-103108504	chr10	10120141	MNEc_2_10_10120141_PC	blood	MonoHighResolution	Intra
AX-103518993	chr10	10125159	MNEc_2_10_10125159_BIEC2_104062	blood	PolyHighResolution	VIP
AX-103255740	chr10	1012838	MNEc_2_10_1012838_BIEC2_92143	blood	NoMinorHom	VIP
AX-103222546	chr10	10129203	MNEc_2_10_10129203_PC	blood	PolyHighResolution	Inter
AX-103016599	chr10	10129431	MNEc_2_10_10129431_PC	blood	PolyHighResolution	Intra
AX-103850156	chr10	10148652	MNEc_2_10_10148652_PC	blood	PolyHighResolution	Diverse
AX-104293848	chr10	10150222	MNEc_2_10_10150222_PC	blood	PolyHighResolution	Intra
AX-103221821	chr10	10155695	MNEc_2_10_10155695_PC	blood	NoMinorHom	Inter
AX-103134433	chr10	10156709	MNEc_2_10_10156709_PC	blood	PolyHighResolution	Intra
AX-103084404	chr10	10159686	MNEc_2_10_10159686_PC	blood	PolyHighResolution	Intra
AX-104498046	chr10	10162172	MNEc_2_10_10162172_PC	blood	PolyHighResolution	Intra
AX-103099482	chr10	10162477	MNEc_2_10_10162477_PC	blood	PolyHighResolution	Intra
AX-103644225	chr10	10166373	MNEc_2_10_10166373_PC	blood	PolyHighResolution	Intra
AX-103564532	chr10	10167997	MNEc_2_10_10167997_PC	blood	NoMinorHom	Inter
AX-104894770	chr10	10172460	MNEc_2_10_10172460_PC	blood	MonoHighResolution	Inter
AX-104082607	chr10	10175744	MNEc_2_10_10175744_PC	blood	PolyHighResolution	Inter
AX-104838001	chr10	10183594	MNEc_2_10_10183594_PC	blood	PolyHighResolution	Intra
AX-103181658	chr10	10199163	MNEc_2_10_10199163_BIEC2_104150	blood	PolyHighResolution	VIP
AX-104586982	chr10	1020206	MNEc_2_10_1020206_PC	blood	PolyHighResolution	Intra
AX-104737655	chr10	10204814	MNEc_2_10_10204814_PC	blood	PolyHighResolution	Inter
AX-104084251	chr10	10204995	MNEc_2_10_10204995_PC	blood	PolyHighResolution	Intra
AX-103131836	chr10	10205223	MNEc_2_10_10205223_PC	blood	PolyHighResolution	Inter
AX-103451817	chr10	1020555	MNEc_2_10_1020555_PC	blood	PolyHighResolution	Intra
AX-103048354	chr10	10210531	MNEc_2_10_10210531_PC	blood	PolyHighResolution	Inter
AX-103857996	chr10	10211250	MNEc_2_10_10211250_PC	blood	NoMinorHom	Inter
AX-104363222	chr10	1021655	MNEc_2_10_1021655_PC	blood	PolyHighResolution	Intra
AX-103553618	chr10	10222543	MNEc_2_10_10222543_PC	blood	PolyHighResolution	Intra
AX-104439746	chr10	10223651	MNEc_2_10_10223651_BIEC2_99300	blood	PolyHighResolution	VIP
AX-103693102	chr10	10224437	MNEc_2_10_10224437_PC	blood	PolyHighResolution	Inter
AX-103243047	chr10	10226347	MNEc_2_10_10226347_PC	blood	PolyHighResolution	Intra
AX-104006609	chr10	1022846	MNEc_2_10_1022846_PC	blood	PolyHighResolution	Inter
AX-103178789	chr10	10231287	MNEc_2_10_10231287_PC	blood	PolyHighResolution	Intra
AX-103989710	chr10	10235037	MNEc_2_10_10235037_BIEC2_104167	blood	PolyHighResolution	VIP
AX-103309645	chr10	10235302	MNEc_2_10_10235302_PC	blood	PolyHighResolution	Intra
AX-103299134	chr10	10244680	MNEc_2_10_10244680_PC	blood	PolyHighResolution	Inter
AX-104694976	chr10	10244716	MNEc_2_10_10244716_PC	blood	PolyHighResolution	Intra
AX-103471501	chr10	1024989	MNEc_2_10_1024989_PC	blood	PolyHighResolution	Inter
AX-104269535	chr10	10251554	MNEc_2_10_10251554_PC	blood	PolyHighResolution	Diverse
AX-103123641	chr10	1025165	MNEc_2_10_1025165_PC	blood	PolyHighResolution	Intra
AX-104017494	chr10	10253818	MNEc_2_10_10253818_PC	blood	PolyHighResolution	Intra
AX-104358866	chr10	1025758	MNEc_2_10_1025758_PC	blood	PolyHighResolution	Inter
AX-104969349	chr10	1025848	MNEc_2_10_1025848_PC	blood	PolyHighResolution	Intra
AX-102959660	chr10	1025992	MNEc_2_10_1025992_PC	blood	NoMinorHom	Inter
AX-103588485	chr10	10262948	MNEc_2_10_10262948_PC	blood	PolyHighResolution	Intra
AX-103996736	chr10	10273871	MNEc_2_10_10273871_PC	blood	PolyHighResolution	Inter
AX-103480916	chr10	10280698	MNEc_2_10_10280698_PC	blood	NoMinorHom	Inter
AX-103469787	chr10	10284007	MNEc_2_10_10284007_PC	blood	PolyHighResolution	Intra
AX-104621515	chr10	10284854	MNEc_2_10_10284854_PC	blood	PolyHighResolution	Intra
AX-104283833	chr10	10286635	MNEc_2_10_10286635_PC	blood	NoMinorHom	Inter
AX-103287593	chr10	10286924	MNEc_2_10_10286924_PC	blood	PolyHighResolution	Intra
AX-103931052	chr10	10287016	MNEc_2_10_10287016_PC	blood	PolyHighResolution	Intra
AX-104205903	chr10	10287771	MNEc_2_10_10287771_PC	blood	PolyHighResolution	Inter
AX-103084455	chr10	10289228	MNEc_2_10_10289228_PC	blood	PolyHighResolution	Intra
AX-103569262	chr10	10292600	MNEc_2_10_10292600_PC	blood	PolyHighResolution	Intra
AX-104178249	chr10	10296299	MNEc_2_10_10296299_PC	blood	PolyHighResolution	Intra
AX-103698678	chr10	10309242	MNEc_2_10_10309242_PC	blood	PolyHighResolution	Inter
AX-103763889	chr10	10313038	MNEc_2_10_10313038_PC	blood	PolyHighResolution	Intra
AX-104203155	chr10	10314811	MNEc_2_10_10314811_PC	blood	PolyHighResolution	Intra
AX-104794672	chr10	10315319	MNEc_2_10_10315319_BIEC2_104193	blood	PolyHighResolution	VIP
AX-103065671	chr10	10316971	MNEc_2_10_10316971_PC	blood	PolyHighResolution	Intra
AX-104221224	chr10	10317912	MNEc_2_10_10317912_PC	blood	PolyHighResolution	Intra
AX-103088860	chr10	10320304	MNEc_2_10_10320304_PC	blood	PolyHighResolution	Intra
AX-102966273	chr10	10323111	MNEc_2_10_10323111_PC	blood	NoMinorHom	Inter
AX-103807181	chr10	10331620	MNEc_2_10_10331620_BIEC2-99343	blood	NoMinorHom	VIP
AX-104409841	chr10	10331662	MNEc_2_10_10331662_PC	blood	PolyHighResolution	Inter
AX-104064826	chr10	10335064	MNEc_2_10_10335064_PC	blood	PolyHighResolution	Intra
AX-104750583	chr10	10336235	MNEc_2_10_10336235_PC	blood	NoMinorHom	Inter
AX-103362729	chr10	10336490	MNEc_2_10_10336490_PC	blood	PolyHighResolution	Intra
AX-104068507	chr10	10340551	MNEc_2_10_10340551_PC	blood	PolyHighResolution	Intra
AX-103857127	chr10	10349151	MNEc_2_10_10349151_PC	blood	PolyHighResolution	Inter
AX-104207813	chr10	10350198	MNEc_2_10_10350198_PC	blood	PolyHighResolution	Inter
AX-104547195	chr10	10351132	MNEc_2_10_10351132_PC	blood	PolyHighResolution	Inter
AX-104889828	chr10	10351759	MNEc_2_10_10351759_PC	blood	PolyHighResolution	Inter
AX-104392091	chr10	10353335	MNEc_2_10_10353335_PC	blood	PolyHighResolution	Intra
AX-102974883	chr10	10354122	MNEc_2_10_10354122_PC	blood	NoMinorHom	Inter
AX-104672800	chr10	10354318	MNEc_2_10_10354318_PC	blood	PolyHighResolution	Intra
AX-103571035	chr10	10358671	MNEc_2_10_10358671_PC	blood	PolyHighResolution	Intra
AX-104124501	chr10	1036162	MNEc_2_10_1036162_PC	blood	PolyHighResolution	Intra
AX-104868953	chr10	10362557	MNEc_2_10_10362557_PC	blood	NoMinorHom	Intra
AX-103584449	chr10	1036521	MNEc_2_10_1036521_PC	blood	PolyHighResolution	Intra
AX-103532994	chr10	1038006	MNEc_2_10_1038006_PC	blood	PolyHighResolution	Inter
AX-104834830	chr10	10382146	MNEc_2_10_10382146_BIEC2_104232	blood	NoMinorHom	VIP
AX-103406259	chr10	1038573	MNEc_2_10_1038573_PC	blood	PolyHighResolution	Intra
AX-102992516	chr10	10387089	MNEc_2_10_10387089_PC	blood	PolyHighResolution	Intra
AX-104765997	chr10	10392101	MNEc_2_10_10392101_PC	blood	PolyHighResolution	Intra
AX-104626445	chr10	10397456	MNEc_2_10_10397456_PC	blood	PolyHighResolution	Intra
AX-104467578	chr10	10403093	MNEc_2_10_10403093_PC	blood	PolyHighResolution	Intra
AX-103974838	chr10	1040539	MNEc_2_10_1040539_PC	blood	PolyHighResolution	Inter
AX-104783443	chr10	10410951	MNEc_2_10_10410951_PC	blood	PolyHighResolution	Intra
AX-103577846	chr10	10411593	MNEc_2_10_10411593_PC	blood	PolyHighResolution	Inter
AX-104181456	chr10	10411752	MNEc_2_10_10411752_PC	blood	PolyHighResolution	Intra
AX-103033153	chr10	1041648	MNEc_2_10_1041648_PC	blood	NoMinorHom	Inter
AX-104551573	chr10	10416730	MNEc_2_10_10416730_PC	blood	PolyHighResolution	Diverse
AX-104463939	chr10	10419435	MNEc_2_10_10419435_PC	blood	MonoHighResolution	Inter
AX-103475860	chr10	10422612	MNEc_2_10_10422612_PC	blood	PolyHighResolution	Inter
AX-104988284	chr10	10423650	MNEc_2_10_10423650_PC	hair	PolyHighResolution	Intra
AX-103521736	chr10	10428408	MNEc_2_10_10428408_PC	blood	PolyHighResolution	Inter
AX-103928290	chr10	10429650	MNEc_2_10_10429650_BIEC2-99406	blood	PolyHighResolution	VIP
AX-103326029	chr10	10434136	MNEc_2_10_10434136_PC	blood	PolyHighResolution	Intra
AX-104508579	chr10	10436425	MNEc_2_10_10436425_PC	blood	PolyHighResolution	Diverse
AX-103144577	chr10	10439104	MNEc_2_10_10439104_PC	blood	PolyHighResolution	Inter
AX-103211197	chr10	10440814	MNEc_2_10_10440814_PC	blood	PolyHighResolution	Intra
AX-102983178	chr10	1045295	MNEc_2_10_1045295_PC	blood	PolyHighResolution	Intra
AX-104246171	chr10	10455154	MNEc_2_10_10455154_PC	blood	NoMinorHom	Inter
AX-103990359	chr10	1045694	MNEc_2_10_1045694_BIEC2_92198	blood	PolyHighResolution	VIP
AX-104325281	chr10	1046053	MNEc_2_10_1046053_PC	blood	NoMinorHom	Inter
AX-103459385	chr10	10470785	MNEc_2_10_10470785_PC	blood	PolyHighResolution	Inter
AX-104249711	chr10	10471136	MNEc_2_10_10471136_PC	blood	PolyHighResolution	Intra
AX-104328803	chr10	10472044	MNEc_2_10_10472044_PC	blood	PolyHighResolution	Inter
AX-103667625	chr10	10473555	MNEc_2_10_10473555_PC	blood	PolyHighResolution	Inter
AX-103565206	chr10	10475695	MNEc_2_10_10475695_PC	blood	PolyHighResolution	Inter
AX-104696230	chr10	10476144	MNEc_2_10_10476144_BIEC2_99417	blood	PolyHighResolution	VIP
AX-103874950	chr10	1047777	MNEc_2_10_1047777_PC	hair	PolyHighResolution	Intra
AX-104440111	chr10	10478296	MNEc_2_10_10478296_BIEC2_99425	blood	PolyHighResolution	VIP
AX-104566815	chr10	10478603	MNEc_2_10_10478603_PC	blood	PolyHighResolution	Intra
AX-104282698	chr10	10479721	MNEc_2_10_10479721_PC	blood	PolyHighResolution	Intra
AX-103999250	chr10	1048047	MNEc_2_10_1048047_PC	blood	PolyHighResolution	Inter
AX-103279114	chr10	10490104	MNEc_2_10_10490104_PC	blood	PolyHighResolution	Intra
AX-103168161	chr10	10494203	MNEc_2_10_10494203_PC	blood	PolyHighResolution	Intra
AX-104635365	chr10	10497191	MNEc_2_10_10497191_PC	blood	PolyHighResolution	Intra
AX-103776132	chr10	10497276	MNEc_2_10_10497276_PC	blood	NoMinorHom	Inter
AX-104940496	chr10	10497305	MNEc_2_10_10497305_PC	blood	PolyHighResolution	Inter
AX-104469087	chr10	10497842	MNEc_2_10_10497842_PC	blood	PolyHighResolution	Intra
AX-104146313	chr10	10497954	MNEc_2_10_10497954_PC	blood	NoMinorHom	Inter
AX-103611582	chr10	10498150	MNEc_2_10_10498150_PC	blood	PolyHighResolution	Intra
AX-104318094	chr10	10498695	MNEc_2_10_10498695_PC	blood	PolyHighResolution	Inter
AX-104351276	chr10	10509977	MNEc_2_10_10509977_PC	blood	PolyHighResolution	Intra
AX-103544718	chr10	10516839	MNEc_2_10_10516839_PC	blood	PolyHighResolution	Diverse
AX-103072449	chr10	10517025	MNEc_2_10_10517025_PC	blood	PolyHighResolution	Intra
AX-104134338	chr10	10526934	MNEc_2_10_10526934_PC	blood	PolyHighResolution	Inter
AX-103527967	chr10	10529324	MNEc_2_10_10529324_BIEC2_99441	blood	PolyHighResolution	Diverse
AX-103789389	chr10	10530397	MNEc_2_10_10530397_PC	blood	PolyHighResolution	Intra
AX-104808577	chr10	10531434	MNEc_2_10_10531434_PC	blood	MonoHighResolution	Inter
AX-104732304	chr10	10535117	MNEc_2_10_10535117_PC	blood	PolyHighResolution	Intra
AX-103853192	chr10	10537931	MNEc_2_10_10537931_PC	blood	PolyHighResolution	Intra
AX-103240561	chr10	10540733	MNEc_2_10_10540733_PC	blood	PolyHighResolution	Diverse
AX-103426224	chr10	10543149	MNEc_2_10_10543149_PC	blood	PolyHighResolution	Inter
AX-104868169	chr10	10543692	MNEc_2_10_10543692_PC	blood	PolyHighResolution	Intra
AX-103123728	chr10	10545762	MNEc_2_10_10545762_PC	blood	PolyHighResolution	Intra
AX-104000909	chr10	10546916	MNEc_2_10_10546916_PC	blood	PolyHighResolution	Intra
AX-103172905	chr10	10549575	MNEc_2_10_10549575_PC	blood	PolyHighResolution	Intra
AX-104719519	chr10	10556963	MNEc_2_10_10556963_PC	blood	PolyHighResolution	Intra
AX-104910737	chr10	10560009	MNEc_2_10_10560009_PC	blood	PolyHighResolution	Intra
AX-103730360	chr10	10560938	MNEc_2_10_10560938_PC	blood	PolyHighResolution	Intra
AX-103327083	chr10	10561076	MNEc_2_10_10561076_PC	blood	PolyHighResolution	Intra
AX-102995252	chr10	10563364	MNEc_2_10_10563364_PC	blood	PolyHighResolution	Intra
AX-104064971	chr10	10565126	MNEc_2_10_10565126_PC	blood	PolyHighResolution	Inter
AX-104659020	chr10	10568465	MNEc_2_10_10568465_PC	hair	PolyHighResolution	Intra
AX-104993348	chr10	10570450	MNEc_2_10_10570450_BIEC2_104317	blood	PolyHighResolution	VIP
AX-103889723	chr10	10573552	MNEc_2_10_10573552_PC	blood	PolyHighResolution	Intra
AX-104022303	chr10	10574009	MNEc_2_10_10574009_PC	blood	PolyHighResolution	Intra
AX-105012898	chr10	10588555	MNEc_2_10_10588555_TBIEC2_104326	blood	PolyHighResolution	VIP
AX-103338564	chr10	10596645	MNEc_2_10_10596645_PC	blood	PolyHighResolution	Intra
AX-104790242	chr10	10597098	MNEc_2_10_10597098_PC	blood	PolyHighResolution	Intra
AX-103621896	chr10	10615242	MNEc_2_10_10615242_PC	blood	PolyHighResolution	Intra
AX-104496283	chr10	10616846	MNEc_2_10_10616846_PC	blood	PolyHighResolution	Intra
AX-103991300	chr10	10617178	MNEc_2_10_10617178_PC	blood	PolyHighResolution	Inter
AX-104094385	chr10	10620358	MNEc_2_10_10620358_PC	blood	PolyHighResolution	Inter
AX-103956103	chr10	1062480	MNEc_2_10_1062480_PC	blood	PolyHighResolution	Intra
AX-104857845	chr10	10625158	MNEc_2_10_10625158_PC	blood	PolyHighResolution	Intra
AX-104634950	chr10	10625317	MNEc_2_10_10625317_PC	blood	NoMinorHom	Inter
AX-104546918	chr10	10626759	MNEc_2_10_10626759_PC	blood	PolyHighResolution	Intra
AX-104032601	chr10	10630915	MNEc_2_10_10630915_PC	blood	PolyHighResolution	Intra
AX-103240273	chr10	10633177	MNEc_2_10_10633177_PC	blood	PolyHighResolution	Intra
AX-104674124	chr10	10635637	MNEc_2_10_10635637_PC	blood	PolyHighResolution	Inter
AX-103036627	chr10	1063597	MNEc_2_10_1063597_PC	blood	PolyHighResolution	Intra
AX-103370409	chr10	1063678	MNEc_2_10_1063678_PC	blood	PolyHighResolution	Intra
AX-102987689	chr10	10638536	MNEc_2_10_10638536_PC	blood	PolyHighResolution	Diverse
AX-103430744	chr10	10641343	MNEc_2_10_10641343_PC	blood	PolyHighResolution	Intra
AX-104677892	chr10	10645282	MNEc_2_10_10645282_PC	blood	MonoHighResolution	Inter
AX-104336371	chr10	10646089	MNEc_2_10_10646089_PC	blood	PolyHighResolution	Inter
AX-104951506	chr10	10656418	MNEc_2_10_10656418_PC	blood	PolyHighResolution	Intra
AX-103930558	chr10	10664023	MNEc_2_10_10664023_PC	blood	PolyHighResolution	Intra
AX-104054927	chr10	1066467	MNEc_2_10_1066467_PC	blood	PolyHighResolution	Inter
AX-102972898	chr10	10670707	MNEc_2_10_10670707_PC	blood	MonoHighResolution	Inter
AX-103147325	chr10	10670894	MNEc_2_10_10670894_PC	blood	PolyHighResolution	Inter
AX-104490228	chr10	10673783	MNEc_2_10_10673783_PC	blood	PolyHighResolution	Intra
AX-103949276	chr10	10683562	MNEc_2_10_10683562_PC	blood	PolyHighResolution	Inter
AX-104370477	chr10	106837	MNEc_2_10_106837_PC	blood	NoMinorHom	Inter
AX-104088714	chr10	10684148	MNEc_2_10_10684148_PC	blood	PolyHighResolution	Intra
AX-103615378	chr10	10684995	MNEc_2_10_10684995_PC	blood	NoMinorHom	Intra
AX-104291611	chr10	10687149	MNEc_2_10_10687149_PC	blood	NoMinorHom	Inter
AX-103978957	chr10	10696556	MNEc_2_10_10696556_PC	blood	PolyHighResolution	Inter
AX-103249652	chr10	10698690	MNEc_2_10_10698690_PC	blood	PolyHighResolution	Inter
AX-104900165	chr10	10699124	MNEc_2_10_10699124_PC	blood	PolyHighResolution	Intra
AX-104846549	chr10	10699154	MNEc_2_10_10699154_BIEC2_99523	blood	PolyHighResolution	VIP
AX-103563851	chr10	10700107	MNEc_2_10_10700107_PC	blood	PolyHighResolution	Inter
AX-104929517	chr10	10710341	MNEc_2_10_10710341_PC	blood	PolyHighResolution	Intra
AX-103586016	chr10	10713382	MNEc_2_10_10713382_PC	blood	PolyHighResolution	Intra
AX-104825936	chr10	10714058	MNEc_2_10_10714058_PC	hair	MonoHighResolution	Inter
AX-104313123	chr10	10714685	MNEc_2_10_10714685_PC	blood	PolyHighResolution	Intra
AX-103370278	chr10	10715440	MNEc_2_10_10715440_PC	blood	PolyHighResolution	Intra
AX-103731168	chr10	10715960	MNEc_2_10_10715960_PC	blood	PolyHighResolution	Intra
AX-103944413	chr10	10716298	MNEc_2_10_10716298_PC	blood	PolyHighResolution	Intra
AX-104857817	chr10	10716461	MNEc_2_10_10716461_PC	blood	PolyHighResolution	Diverse
AX-103921383	chr10	10719161	MNEc_2_10_10719161_PC	blood	PolyHighResolution	Intra
AX-104245147	chr10	10719812	MNEc_2_10_10719812_PC	blood	PolyHighResolution	Intra
AX-104307145	chr10	10722502	MNEc_2_10_10722502_PC	blood	PolyHighResolution	Intra
AX-104584772	chr10	107240	MNEc_2_10_107240_BIEC2_96323	blood	PolyHighResolution	VIP
AX-103990217	chr10	10728363	MNEc_2_10_10728363_PC	blood	PolyHighResolution	Intra
AX-104086958	chr10	1073023	MNEc_2_10_1073023_PC	blood	PolyHighResolution	Diverse
AX-103934556	chr10	10732122	MNEc_2_10_10732122_BIEC2_99549	blood	PolyHighResolution	VIP
AX-102998458	chr10	10732687	MNEc_2_10_10732687_PC	blood	PolyHighResolution	Intra
AX-103481839	chr10	10732737	MNEc_2_10_10732737_PC	blood	PolyHighResolution	Inter
AX-103344687	chr10	10733426	MNEc_2_10_10733426_PC	blood	PolyHighResolution	Intra
AX-102989848	chr10	10734443	MNEc_2_10_10734443_PC	blood	PolyHighResolution	Intra
AX-104008326	chr10	10736666	MNEc_2_10_10736666_PC	blood	PolyHighResolution	Inter
AX-104543679	chr10	10737239	MNEc_2_10_10737239_PC	blood	PolyHighResolution	Diverse
AX-103636093	chr10	107481	MNEc_2_10_107481_PC	blood	NoMinorHom	Density
AX-104068368	chr10	10749594	MNEc_2_10_10749594_PC	blood	PolyHighResolution	Inter
AX-104884577	chr10	10752672	MNEc_2_10_10752672_PC	blood	NoMinorHom	Inter
AX-104713233	chr10	10759835	MNEc_2_10_10759835_BIEC2_99560	blood	NoMinorHom	VIP
AX-104473487	chr10	10764609	MNEc_2_10_10764609_PC	blood	NoMinorHom	Inter
AX-103291213	chr10	10764961	MNEc_2_10_10764961_PC	blood	PolyHighResolution	Intra
AX-104204252	chr10	10767135	MNEc_2_10_10767135_PC	blood	PolyHighResolution	Intra
AX-103813885	chr10	10768223	MNEc_2_10_10768223_PC	blood	PolyHighResolution	Intra
AX-104215267	chr10	10768440	MNEc_2_10_10768440_PC	blood	PolyHighResolution	Intra
AX-104003163	chr10	10768631	MNEc_2_10_10768631_PC	blood	NoMinorHom	Inter
AX-104533639	chr10	10771028	MNEc_2_10_10771028_PC	blood	MonoHighResolution	Inter
AX-104188675	chr10	10775627	MNEc_2_10_10775627_PC	blood	PolyHighResolution	Intra
AX-103680909	chr10	10776024	MNEc_2_10_10776024_PC	blood	NoMinorHom	Intra
AX-104606192	chr10	10776069	MNEc_2_10_10776069_PC	blood	PolyHighResolution	Inter
AX-104732208	chr10	10782822	MNEc_2_10_10782822_PC	blood	PolyHighResolution	Inter
AX-103713536	chr10	1078351	MNEc_2_10_1078351_PC	blood	PolyHighResolution	Intra
AX-103394614	chr10	10789554	MNEc_2_10_10789554_PC	blood	NoMinorHom	Inter
AX-104841567	chr10	10790198	MNEc_2_10_10790198_PC	blood	PolyHighResolution	Inter
AX-104676070	chr10	10793460	MNEc_2_10_10793460_PC	blood	PolyHighResolution	Intra
AX-103072271	chr10	10801124	MNEc_2_10_10801124_PC	blood	NoMinorHom	Inter
AX-103673269	chr10	10801372	MNEc_2_10_10801372_PC	blood	PolyHighResolution	Intra
AX-103957653	chr10	10808649	MNEc_2_10_10808649_CUHSNP00066743	hair	MonoHighResolution	VIP
AX-103657130	chr10	10812910	MNEc_2_10_10812910_PC	blood	PolyHighResolution	Intra
AX-104613575	chr10	10814415	MNEc_2_10_10814415_PC	blood	PolyHighResolution	Intra
AX-104551929	chr10	10815971	MNEc_2_10_10815971_CUHSNP00140622	blood	MonoHighResolution	VIP
AX-103798027	chr10	10818510	MNEc_2_10_10818510_PC	blood	PolyHighResolution	Intra
AX-103713749	chr10	1081867	MNEc_2_10_1081867_PC	blood	PolyHighResolution	Intra
AX-104222950	chr10	10820993	MNEc_2_10_10820993_PC	blood	PolyHighResolution	Intra
AX-103091752	chr10	10822263	MNEc_2_10_10822263_PC	blood	PolyHighResolution	Intra
AX-104244264	chr10	10826398	MNEc_2_10_10826398_PC	blood	PolyHighResolution	Intra
AX-104945024	chr10	10833474	MNEc_2_10_10833474_PC	blood	PolyHighResolution	Inter
AX-104117028	chr10	10834146	MNEc_2_10_10834146_PC	blood	PolyHighResolution	Diverse
AX-104633570	chr10	10841863	MNEc_2_10_10841863_PC	blood	PolyHighResolution	Intra
AX-103083071	chr10	10842892	MNEc_2_10_10842892_PC	blood	PolyHighResolution	Intra
AX-103675150	chr10	10843151	MNEc_2_10_10843151_PC	blood	PolyHighResolution	Intra
AX-103766940	chr10	10845307	MNEc_2_10_10845307_PC	blood	PolyHighResolution	Intra
AX-104609686	chr10	10847937	MNEc_2_10_10847937_CUHSNP00110710	blood	PolyHighResolution	VIP
AX-104603656	chr10	10848370	MNEc_2_10_10848370_PC	blood	PolyHighResolution	Intra
AX-104523652	chr10	10851329	MNEc_2_10_10851329_PC	blood	PolyHighResolution	Inter
AX-104080481	chr10	10852271	MNEc_2_10_10852271_BIEC2_99598	blood	PolyHighResolution	VIP
AX-104078150	chr10	10854454	MNEc_2_10_10854454_PC	blood	PolyHighResolution	Intra
AX-103569083	chr10	1085580	MNEc_2_10_1085580_PC	blood	PolyHighResolution	Intra
AX-104212565	chr10	1085922	MNEc_2_10_1085922_PC	blood	PolyHighResolution	Inter
AX-103264871	chr10	10859725	MNEc_2_10_10859725_PC	blood	NoMinorHom	Inter
AX-104616275	chr10	10863508	MNEc_2_10_10863508_BIEC2_99605	blood	PolyHighResolution	VIP
AX-103946007	chr10	10863717	MNEc_2_10_10863717_PC	blood	PolyHighResolution	Intra
AX-104176788	chr10	10866098	MNEc_2_10_10866098_PC	blood	PolyHighResolution	Intra
AX-103537769	chr10	10868092	MNEc_2_10_10868092_PC	blood	PolyHighResolution	Intra
AX-104882686	chr10	10868864	MNEc_2_10_10868864_PC	blood	PolyHighResolution	Intra
AX-103079140	chr10	10869015	MNEc_2_10_10869015_PC	blood	PolyHighResolution	Intra
AX-104325490	chr10	10871250	MNEc_2_10_10871250_PC	blood	PolyHighResolution	Inter
AX-104615603	chr10	10871721	MNEc_2_10_10871721_PC	blood	NoMinorHom	Inter
AX-104346987	chr10	10873468	MNEc_2_10_10873468_PC	blood	PolyHighResolution	Intra
AX-104982247	chr10	1087421	MNEc_2_10_1087421_PC	blood	PolyHighResolution	Inter
AX-103836702	chr10	10875472	MNEc_2_10_10875472_PC	blood	MonoHighResolution	Inter
AX-103384389	chr10	10881171	MNEc_2_10_10881171_PC	blood	NoMinorHom	Inter
AX-104160724	chr10	1088312	MNEc_2_10_1088312_PC	blood	PolyHighResolution	Intra
AX-103940329	chr10	10890613	MNEc_2_10_10890613_PC	blood	NoMinorHom	Inter
AX-104434461	chr10	10900430	MNEc_2_10_10900430_PC	blood	PolyHighResolution	Intra
AX-104496217	chr10	10906660	MNEc_2_10_10906660_PC	blood	NoMinorHom	Inter
AX-104961157	chr10	10907542	MNEc_2_10_10907542_BIEC2_99628	blood	PolyHighResolution	VIP
AX-103299374	chr10	10907865	MNEc_2_10_10907865_BIEC2_99629	blood	PolyHighResolution	VIP
AX-103911472	chr10	10910797	MNEc_2_10_10910797_PC	blood	PolyHighResolution	Diverse
AX-103417223	chr10	10912455	MNEc_2_10_10912455_PC	blood	PolyHighResolution	Inter
AX-103053172	chr10	10914113	MNEc_2_10_10914113_PC	blood	PolyHighResolution	Inter
AX-103444313	chr10	10925446	MNEc_2_10_10925446_PC	blood	PolyHighResolution	Intra
AX-104128797	chr10	10925784	MNEc_2_10_10925784_BIEC2_99653	blood	PolyHighResolution	VIP
AX-103805524	chr10	10925798	MNEc_2_10_10925798_BIEC2_99654	blood	PolyHighResolution	VIP
AX-103747440	chr10	1092940	MNEc_2_10_1092940_PC	hair	PolyHighResolution	Intra
AX-104800411	chr10	1093009	MNEc_2_10_1093009_PC	blood	PolyHighResolution	Intra
AX-103292526	chr10	10930768	MNEc_2_10_10930768_PC	blood	PolyHighResolution	Inter
AX-103862521	chr10	10936217	MNEc_2_10_10936217_PC	blood	PolyHighResolution	Inter
AX-103955931	chr10	10939550	MNEc_2_10_10939550_PC	blood	PolyHighResolution	Inter
AX-103830237	chr10	10940284	MNEc_2_10_10940284_PC	blood	NoMinorHom	Inter
AX-104597830	chr10	10940412	MNEc_2_10_10940412_PC	blood	PolyHighResolution	Intra
AX-103420942	chr10	10947011	MNEc_2_10_10947011_BIEC2_99660	blood	NoMinorHom	VIP
AX-104516519	chr10	10950455	MNEc_2_10_10950455_PC	blood	PolyHighResolution	Intra
AX-103971820	chr10	10951334	MNEc_2_10_10951334_PC	blood	PolyHighResolution	Intra
AX-103152970	chr10	1095491	MNEc_2_10_1095491_PC	blood	PolyHighResolution	Intra
AX-104220394	chr10	10955655	MNEc_2_10_10955655_PC	blood	PolyHighResolution	Intra
AX-103762626	chr10	1097364	MNEc_2_10_1097364_PC	blood	PolyHighResolution	Diverse
AX-104480787	chr10	10975799	MNEc_2_10_10975799_PC	blood	PolyHighResolution	Intra
AX-103482016	chr10	10979533	MNEc_2_10_10979533_BIEC2_99667	blood	PolyHighResolution	VIP
AX-104902941	chr10	10983696	MNEc_2_10_10983696_BIEC2_99668	blood	PolyHighResolution	VIP
AX-103559657	chr10	10988512	MNEc_2_10_10988512_PC	blood	PolyHighResolution	Intra
AX-103545324	chr10	1099232	MNEc_2_10_1099232_BIEC2_92277	blood	NoMinorHom	VIP
AX-104526975	chr10	10993185	MNEc_2_10_10993185_PC	blood	PolyHighResolution	Intra
AX-103003346	chr10	10994722	MNEc_2_10_10994722_PC	blood	PolyHighResolution	Intra
AX-104135575	chr10	10995078	MNEc_2_10_10995078_PC	blood	PolyHighResolution	Inter
AX-104594886	chr10	1099580	MNEc_2_10_1099580_PC	blood	PolyHighResolution	Inter
AX-104123034	chr10	10998959	MNEc_2_10_10998959_PC	blood	NoMinorHom	Inter
AX-103819522	chr10	11001350	MNEc_2_10_11001350_PC	blood	NoMinorHom	Inter
AX-104537938	chr10	11001447	MNEc_2_10_11001447_PC	blood	PolyHighResolution	Inter
AX-104476120	chr10	11001663	MNEc_2_10_11001663_PC	blood	PolyHighResolution	Intra
AX-103215712	chr10	11004644	MNEc_2_10_11004644_TBIEC2_104565	blood	PolyHighResolution	VIP
AX-103952544	chr10	11004773	MNEc_2_10_11004773_PC	blood	PolyHighResolution	Intra
AX-105000969	chr10	11007433	MNEc_2_10_11007433_PC	blood	PolyHighResolution	Inter
AX-104059271	chr10	11012268	MNEc_2_10_11012268_PC	blood	PolyHighResolution	Intra
AX-103402563	chr10	11012638	MNEc_2_10_11012638_PC	blood	PolyHighResolution	Intra
AX-103359194	chr10	11018657	MNEc_2_10_11018657_PC	blood	MonoHighResolution	Inter
AX-103043622	chr10	11022050	MNEc_2_10_11022050_PC	blood	PolyHighResolution	Intra
AX-104833667	chr10	11026922	MNEc_2_10_11026922_TBIEC2_104571	blood	PolyHighResolution	VIP
AX-103835131	chr10	11028700	MNEc_2_10_11028700_PC	blood	PolyHighResolution	Intra
AX-104693260	chr10	11029898	MNEc_2_10_11029898_PC	blood	PolyHighResolution	Intra
AX-104053323	chr10	11032315	MNEc_2_10_11032315_PC	blood	PolyHighResolution	Inter
AX-103314366	chr10	11032831	MNEc_2_10_11032831_PC	blood	PolyHighResolution	Intra
AX-104399815	chr10	11034843	MNEc_2_10_11034843_PC	blood	PolyHighResolution	Inter
AX-103744073	chr10	11040526	MNEc_2_10_11040526_PC	blood	PolyHighResolution	Intra
AX-103949110	chr10	11040924	MNEc_2_10_11040924_PC	blood	PolyHighResolution	Intra
AX-103257722	chr10	11043179	MNEc_2_10_11043179_PC	blood	NoMinorHom	Inter
AX-104428893	chr10	1104436	MNEc_2_10_1104436_PC	blood	PolyHighResolution	Intra
AX-104339280	chr10	11046034	MNEc_2_10_11046034_PC	blood	PolyHighResolution	Intra
AX-104564780	chr10	11048	MNEc_2_10_11048_PC	blood	PolyHighResolution	Intra
AX-103454736	chr10	11050376	MNEc_2_10_11050376_PC	blood	PolyHighResolution	Intra
AX-104756204	chr10	11052940	MNEc_2_10_11052940_PC	blood	PolyHighResolution	Intra
AX-104128365	chr10	11056120	MNEc_2_10_11056120_PC	blood	PolyHighResolution	Inter
AX-103853566	chr10	11061406	MNEc_2_10_11061406_TBIEC2_104580	blood	PolyHighResolution	VIP
AX-104161151	chr10	11070160	MNEc_2_10_11070160_PC	blood	PolyHighResolution	Diverse
AX-104595178	chr10	11073153	MNEc_2_10_11073153_PC	blood	PolyHighResolution	Inter
AX-103887878	chr10	11074978	MNEc_2_10_11074978_TBIEC2_104583	blood	PolyHighResolution	VIP
AX-103346602	chr10	11075270	MNEc_2_10_11075270_PC	blood	PolyHighResolution	Intra
AX-104962575	chr10	11091710	MNEc_2_10_11091710_PC	hair	MonoHighResolution	Inter
AX-104100964	chr10	11091966	MNEc_2_10_11091966_PC	blood	PolyHighResolution	Intra
AX-104312575	chr10	11093136	MNEc_2_10_11093136_PC	blood	PolyHighResolution	Diverse
AX-104196936	chr10	11094979	MNEc_2_10_11094979_PC	blood	PolyHighResolution	Intra
AX-104679542	chr10	11096647	MNEc_2_10_11096647_PC	blood	PolyHighResolution	Intra
AX-103736090	chr10	1109822	MNEc_2_10_1109822_PC	blood	PolyHighResolution	Intra
AX-103712356	chr10	11101520	MNEc_2_10_11101520_PC	blood	PolyHighResolution	Diverse
AX-104832608	chr10	11103283	MNEc_2_10_11103283_PC	blood	PolyHighResolution	Intra
AX-103430336	chr10	111038	MNEc_2_10_111038_PC	blood	PolyHighResolution	Intra
AX-104563706	chr10	11108215	MNEc_2_10_11108215_PC	blood	PolyHighResolution	Inter
AX-103767650	chr10	11108787	MNEc_2_10_11108787_PC	blood	PolyHighResolution	Inter
AX-103594220	chr10	11108864	MNEc_2_10_11108864_PC	blood	PolyHighResolution	Intra
AX-104637626	chr10	11120368	MNEc_2_10_11120368_PC	blood	PolyHighResolution	Inter
AX-103210368	chr10	11122785	MNEc_2_10_11122785_BIEC2_104597	blood	PolyHighResolution	VIP
AX-104314121	chr10	11126935	MNEc_2_10_11126935_PC	blood	PolyHighResolution	Inter
AX-103897768	chr10	11130292	MNEc_2_10_11130292_PC	blood	PolyHighResolution	Intra
AX-104080287	chr10	11136844	MNEc_2_10_11136844_PC	blood	PolyHighResolution	Diverse
AX-103237052	chr10	11137419	MNEc_2_10_11137419_PC	blood	PolyHighResolution	Intra
AX-104787644	chr10	11137940	MNEc_2_10_11137940_PC	blood	PolyHighResolution	Intra
AX-104093108	chr10	11140841	MNEc_2_10_11140841_PC	blood	NoMinorHom	Inter
AX-104813293	chr10	11140932	MNEc_2_10_11140932_PC	blood	PolyHighResolution	Inter
AX-104265292	chr10	11145159	MNEc_2_10_11145159_PC	blood	PolyHighResolution	Diverse
AX-103339872	chr10	11145634	MNEc_2_10_11145634_PC	blood	PolyHighResolution	Inter
AX-104625348	chr10	11146821	MNEc_2_10_11146821_PC	blood	PolyHighResolution	Intra
AX-103336754	chr10	11148084	MNEc_2_10_11148084_PC	hair	PolyHighResolution	Inter
AX-104123603	chr10	11153611	MNEc_2_10_11153611_PC	blood	NoMinorHom	Density
AX-104072370	chr10	11155039	MNEc_2_10_11155039_PC	blood	PolyHighResolution	Density
AX-103434526	chr10	11156666	MNEc_2_10_11156666_PC	blood	PolyHighResolution	Density
AX-103253827	chr10	11159367	MNEc_2_10_11159367_PC	blood	PolyHighResolution	Inter
AX-103364523	chr10	11160323	MNEc_2_10_11160323_BIEC2_99731	blood	PolyHighResolution	VIP
AX-103537536	chr10	1116489	MNEc_2_10_1116489_PC	blood	PolyHighResolution	Intra
AX-103069842	chr10	111754	MNEc_2_10_111754_PC	blood	NoMinorHom	Intra
AX-104919609	chr10	1117843	MNEc_2_10_1117843_PC	blood	PolyHighResolution	Intra
AX-104249029	chr10	11186077	MNEc_2_10_11186077_PC	blood	PolyHighResolution	Inter
AX-103796407	chr10	11188720	MNEc_2_10_11188720_PC	blood	NoMinorHom	Inter
AX-103449176	chr10	1119739	MNEc_2_10_1119739_PC	blood	PolyHighResolution	Intra
AX-104744565	chr10	11198663	MNEc_2_10_11198663_PC	blood	PolyHighResolution	Inter
AX-103453978	chr10	11201031	MNEc_2_10_11201031_BIEC2_99750	blood	PolyHighResolution	VIP
AX-103161852	chr10	11201154	MNEc_2_10_11201154_BIEC2_99751	blood	PolyHighResolution	VIP
AX-103868284	chr10	11203222	MNEc_2_10_11203222_PC	blood	PolyHighResolution	Intra
AX-104800155	chr10	11208274	MNEc_2_10_11208274_PC	blood	PolyHighResolution	Intra
AX-103266836	chr10	11215165	MNEc_2_10_11215165_PC	blood	PolyHighResolution	Inter
AX-104531342	chr10	11216691	MNEc_2_10_11216691_PC	blood	PolyHighResolution	Intra
AX-104701364	chr10	11216863	MNEc_2_10_11216863_PC	blood	PolyHighResolution	Inter
AX-103455725	chr10	11223477	MNEc_2_10_11223477_PC	blood	PolyHighResolution	Inter
AX-104524171	chr10	11235043	MNEc_2_10_11235043_PC	blood	PolyHighResolution	Intra
AX-103849402	chr10	11243955	MNEc_2_10_11243955_PC	blood	PolyHighResolution	Intra
AX-103820090	chr10	11246938	MNEc_2_10_11246938_PC	blood	PolyHighResolution	Inter
AX-104303720	chr10	11247466	MNEc_2_10_11247466_PC	blood	PolyHighResolution	Intra
AX-104937830	chr10	11247980	MNEc_2_10_11247980_PC	blood	PolyHighResolution	Intra
AX-103257606	chr10	11250337	MNEc_2_10_11250337_PC	blood	PolyHighResolution	Inter
AX-103063646	chr10	11257830	MNEc_2_10_11257830_PC	hair	PolyHighResolution	Inter
AX-103506410	chr10	11261149	MNEc_2_10_11261149_PC	blood	PolyHighResolution	Inter
AX-103724244	chr10	11263936	MNEc_2_10_11263936_PC	blood	NoMinorHom	Inter
AX-103002278	chr10	11266695	MNEc_2_10_11266695_TBIEC2_104652	hair	PolyHighResolution	VIP
AX-103862975	chr10	11267858	MNEc_2_10_11267858_BIEC2_104653	blood	PolyHighResolution	VIP
AX-104533129	chr10	1127549	MNEc_2_10_1127549_PC	blood	PolyHighResolution	Intra
AX-104488637	chr10	1128643	MNEc_2_10_1128643_PC	blood	PolyHighResolution	Inter
AX-103898158	chr10	1128914	MNEc_2_10_1128914_BIEC2_92332	blood	PolyHighResolution	VIP
AX-103263386	chr10	11296171	MNEc_2_10_11296171_PC	blood	PolyHighResolution	Intra
AX-103646912	chr10	11299078	MNEc_2_10_11299078_PC	blood	NoMinorHom	Inter
AX-103910360	chr10	11299815	MNEc_2_10_11299815_PC	blood	PolyHighResolution	Intra
AX-103567918	chr10	11301009	MNEc_2_10_11301009_PC	blood	PolyHighResolution	Inter
AX-103693947	chr10	11309450	MNEc_2_10_11309450_BIEC2-99793	blood	PolyHighResolution	VIP
AX-104627617	chr10	11309699	MNEc_2_10_11309699_PC	blood	PolyHighResolution	Intra
AX-103243048	chr10	11318621	MNEc_2_10_11318621_PC	blood	NoMinorHom	Inter
AX-104299763	chr10	11319914	MNEc_2_10_11319914_PC	blood	PolyHighResolution	Intra
AX-103110408	chr10	11323936	MNEc_2_10_11323936_PC	blood	PolyHighResolution	Inter
AX-104965528	chr10	11329854	MNEc_2_10_11329854_PC	blood	PolyHighResolution	Inter
AX-103048039	chr10	1133076	MNEc_2_10_1133076_BIEC2_92336	blood	NoMinorHom	VIP
AX-103411291	chr10	11334171	MNEc_2_10_11334171_PC	blood	PolyHighResolution	Inter
AX-103639327	chr10	11345182	MNEc_2_10_11345182_PC	blood	PolyHighResolution	Intra
AX-104979428	chr10	11345323	MNEc_2_10_11345323_PC	blood	NoMinorHom	Inter
AX-104765428	chr10	11345986	MNEc_2_10_11345986_PC	blood	PolyHighResolution	Inter
AX-103850382	chr10	11353631	MNEc_2_10_11353631_PC	blood	PolyHighResolution	Intra
AX-103349277	chr10	11355916	MNEc_2_10_11355916_BIEC2_99813	blood	PolyHighResolution	VIP
AX-104540501	chr10	11364287	MNEc_2_10_11364287_BIEC2_99825	blood	PolyHighResolution	VIP
AX-103346146	chr10	11366513	MNEc_2_10_11366513_PC	blood	PolyHighResolution	Intra
AX-104068395	chr10	11386975	MNEc_2_10_11386975_PC	blood	PolyHighResolution	Intra
AX-103520951	chr10	11387284	MNEc_2_10_11387284_PC	blood	PolyHighResolution	Inter
AX-103671870	chr10	11388249	MNEc_2_10_11388249_PC	blood	PolyHighResolution	Intra
AX-104083305	chr10	11389983	MNEc_2_10_11389983_PC	blood	NoMinorHom	Inter
AX-104276215	chr10	11392286	MNEc_2_10_11392286_PC	blood	PolyHighResolution	Intra
AX-102976294	chr10	11392943	MNEc_2_10_11392943_BIEC2_99837	blood	PolyHighResolution	VIP
AX-103349911	chr10	11393389	MNEc_2_10_11393389_PC	blood	PolyHighResolution	Inter
AX-104125497	chr10	1139509	MNEc_2_10_1139509_PC	blood	NoMinorHom	Inter
AX-103232067	chr10	11395154	MNEc_2_10_11395154_PC	blood	NoMinorHom	Inter
AX-103700049	chr10	11401815	MNEc_2_10_11401815_PC	blood	NoMinorHom	Inter
AX-104265154	chr10	11410251	MNEc_2_10_11410251_PC	blood	PolyHighResolution	Intra
AX-103561468	chr10	1141206	MNEc_2_10_1141206_PC	blood	PolyHighResolution	Intra
AX-104106354	chr10	11412283	MNEc_2_10_11412283_PC	blood	PolyHighResolution	Inter
AX-104793263	chr10	11415276	MNEc_2_10_11415276_PC	blood	PolyHighResolution	Diverse
AX-102967753	chr10	11417383	MNEc_2_10_11417383_PC	blood	PolyHighResolution	Inter
AX-104116191	chr10	1141923	MNEc_2_10_1141923_BIEC2_92340	blood	PolyHighResolution	VIP
AX-104173763	chr10	11432228	MNEc_2_10_11432228_BIEC2_99842	blood	PolyHighResolution	VIP
AX-104682408	chr10	11433293	MNEc_2_10_11433293_PC	blood	PolyHighResolution	Inter
AX-103911714	chr10	11434366	MNEc_2_10_11434366_PC	blood	PolyHighResolution	Inter
AX-103326113	chr10	11436894	MNEc_2_10_11436894_PC	blood	PolyHighResolution	Inter
AX-103153320	chr10	11437159	MNEc_2_10_11437159_PC	blood	PolyHighResolution	Intra
AX-103858318	chr10	11438155	MNEc_2_10_11438155_PC	blood	NoMinorHom	Inter
AX-103549069	chr10	11447447	MNEc_2_10_11447447_PC	blood	PolyHighResolution	Intra
AX-103713183	chr10	11454134	MNEc_2_10_11454134_PC	blood	PolyHighResolution	Inter
AX-103360459	chr10	11458946	MNEc_2_10_11458946_PC	blood	PolyHighResolution	Intra
AX-103274328	chr10	11459446	MNEc_2_10_11459446_PC	blood	PolyHighResolution	Inter
AX-103965594	chr10	11465002	MNEc_2_10_11465002_PC	blood	PolyHighResolution	Inter
AX-103605610	chr10	11467657	MNEc_2_10_11467657_PC	blood	PolyHighResolution	Intra
AX-104202222	chr10	1146776	MNEc_2_10_1146776_PC	blood	PolyHighResolution	Intra
AX-104177648	chr10	1147300	MNEc_2_10_1147300_PC	blood	PolyHighResolution	Intra
AX-103201891	chr10	11477115	MNEc_2_10_11477115_PC	blood	PolyHighResolution	Intra
AX-104437776	chr10	11488184	MNEc_2_10_11488184_PC	blood	PolyHighResolution	Intra
AX-104685368	chr10	11489153	MNEc_2_10_11489153_PC	blood	PolyHighResolution	Intra
AX-103095102	chr10	11497737	MNEc_2_10_11497737_PC	blood	PolyHighResolution	Intra
AX-104688928	chr10	11498837	MNEc_2_10_11498837_PC	blood	NoMinorHom	Inter
AX-103153123	chr10	11499457	MNEc_2_10_11499457_PC	blood	PolyHighResolution	Inter
AX-104369139	chr10	11504244	MNEc_2_10_11504244_PC	blood	NoMinorHom	Inter
AX-104037440	chr10	11504737	MNEc_2_10_11504737_BIEC2_99858	blood	PolyHighResolution	VIP
AX-104891703	chr10	11508190	MNEc_2_10_11508190_PC	blood	NoMinorHom	Density
AX-103486218	chr10	11527785	MNEc_2_10_11527785_PC	blood	PolyHighResolution	Inter
AX-103700643	chr10	11529830	MNEc_2_10_11529830_PC	blood	PolyHighResolution	Intra
AX-103688468	chr10	11531439	MNEc_2_10_11531439_BIEC2_99859	blood	PolyHighResolution	VIP
AX-104291165	chr10	11534261	MNEc_2_10_11534261_BIEC2_99863	blood	PolyHighResolution	VIP
AX-104651242	chr10	11539597	MNEc_2_10_11539597_PC	blood	NoMinorHom	Density
AX-104027357	chr10	1154203	MNEc_2_10_1154203_PC	blood	PolyHighResolution	Intra
AX-104905807	chr10	11548088	MNEc_2_10_11548088_PC	blood	PolyHighResolution	Diverse
AX-103356888	chr10	1155153	MNEc_2_10_1155153_PC	blood	PolyHighResolution	Intra
AX-103360208	chr10	11553700	MNEc_2_10_11553700_PC	blood	PolyHighResolution	Intra
AX-103178950	chr10	11555571	MNEc_2_10_11555571_PC	blood	PolyHighResolution	Intra
AX-104894709	chr10	11557215	MNEc_2_10_11557215_PC	blood	PolyHighResolution	Diverse
AX-103499405	chr10	11558860	MNEc_2_10_11558860_PC	blood	PolyHighResolution	Intra
AX-103581198	chr10	11561998	MNEc_2_10_11561998_PC	blood	PolyHighResolution	Density
AX-103399289	chr10	11570912	MNEc_2_10_11570912_PC	blood	PolyHighResolution	Diverse
AX-104348421	chr10	11572311	MNEc_2_10_11572311_PC	blood	PolyHighResolution	Density
AX-103734754	chr10	11574911	MNEc_2_10_11574911_PC	blood	PolyHighResolution	Intra
AX-103400444	chr10	1157540	MNEc_2_10_1157540_PC	blood	PolyHighResolution	Inter
AX-105012902	chr10	1157967	MNEc_2_10_1157967_BIEC2_96996	blood	PolyHighResolution	VIP
AX-103586865	chr10	11583715	MNEc_2_10_11583715_PC	blood	PolyHighResolution	Inter
AX-103278412	chr10	11588495	MNEc_2_10_11588495_PC	blood	NoMinorHom	Inter
AX-104404122	chr10	1159088	MNEc_2_10_1159088_PC	blood	PolyHighResolution	Intra
AX-104728856	chr10	11603570	MNEc_2_10_11603570_PC	blood	NoMinorHom	Inter
AX-104555132	chr10	11614664	MNEc_2_10_11614664_PC	blood	NoMinorHom	Inter
AX-104000246	chr10	11623604	MNEc_2_10_11623604_PC	blood	PolyHighResolution	Intra
AX-103206672	chr10	11624221	MNEc_2_10_11624221_PC	blood	PolyHighResolution	Intra
AX-103663207	chr10	11630697	MNEc_2_10_11630697_PC	blood	MonoHighResolution	Inter
AX-104716996	chr10	11631557	MNEc_2_10_11631557_PC	blood	PolyHighResolution	Inter
AX-104135519	chr10	11633832	MNEc_2_10_11633832_PC	hair	PolyHighResolution	Inter
AX-103868400	chr10	1163690	MNEc_2_10_1163690_PC	blood	PolyHighResolution	Inter
AX-104286996	chr10	11639354	MNEc_2_10_11639354_PC	blood	PolyHighResolution	Intra
AX-104965495	chr10	11641851	MNEc_2_10_11641851_PC	blood	PolyHighResolution	Inter
AX-103044241	chr10	1164368	MNEc_2_10_1164368_PC	blood	PolyHighResolution	Diverse
AX-103623979	chr10	11647744	MNEc_2_10_11647744_PC	blood	PolyHighResolution	Intra
AX-103389483	chr10	11670064	MNEc_2_10_11670064_PC	blood	PolyHighResolution	Inter
AX-104127596	chr10	11670225	MNEc_2_10_11670225_PC	blood	NoMinorHom	Inter
AX-104239742	chr10	11672183	MNEc_2_10_11672183_PC	blood	MonoHighResolution	Inter
AX-103539806	chr10	11673845	MNEc_2_10_11673845_BIEC2_99867	blood	PolyHighResolution	VIP
AX-104884778	chr10	11674003	MNEc_2_10_11674003_PC	blood	PolyHighResolution	Intra
AX-104370495	chr10	11674280	MNEc_2_10_11674280_PC	blood	PolyHighResolution	Inter
AX-104155673	chr10	11674961	MNEc_2_10_11674961_PC	blood	PolyHighResolution	Intra
AX-103439018	chr10	11676077	MNEc_2_10_11676077_PC	blood	PolyHighResolution	Intra
AX-103709946	chr10	11680849	MNEc_2_10_11680849_PC	blood	MonoHighResolution	Intra
AX-104321502	chr10	11683868	MNEc_2_10_11683868_PC	blood	PolyHighResolution	Intra
AX-104083568	chr10	11688579	MNEc_2_10_11688579_PC	blood	MonoHighResolution	Intra
AX-104783117	chr10	11688839	MNEc_2_10_11688839_PC	blood	PolyHighResolution	Intra
AX-104571061	chr10	11694712	MNEc_2_10_11694712_PC	blood	PolyHighResolution	Intra
AX-104206349	chr10	1171010	MNEc_2_10_1171010_PC	blood	PolyHighResolution	Intra
AX-103596705	chr10	11713642	MNEc_2_10_11713642_BIEC2_99895	blood	PolyHighResolution	VIP
AX-103800088	chr10	11714250	MNEc_2_10_11714250_PC	blood	NoMinorHom	Inter
AX-104993709	chr10	11717364	MNEc_2_10_11717364_PC	blood	PolyHighResolution	Intra
AX-104296349	chr10	11717959	MNEc_2_10_11717959_PC	blood	NoMinorHom	Inter
AX-104749988	chr10	11718900	MNEc_2_10_11718900_PC	blood	PolyHighResolution	Intra
AX-103276578	chr10	11725712	MNEc_2_10_11725712_PC	blood	MonoHighResolution	Density
AX-103353314	chr10	11739099	MNEc_2_10_11739099_PC	blood	PolyHighResolution	Density
AX-104983872	chr10	11740769	MNEc_2_10_11740769_PC	blood	MonoHighResolution	Inter
AX-104857527	chr10	117430	MNEc_2_10_117430_PC	blood	PolyHighResolution	Density
AX-102997250	chr10	1175425	MNEc_2_10_1175425_PC	blood	PolyHighResolution	Inter
AX-103919704	chr10	11754487	MNEc_2_10_11754487_PC	blood	PolyHighResolution	Inter
AX-104321632	chr10	11754936	MNEc_2_10_11754936_TBIEC2_104779	blood	PolyHighResolution	VIP
AX-103053173	chr10	1175564	MNEc_2_10_1175564_PC	blood	NoMinorHom	Inter
AX-104814696	chr10	11756072	MNEc_2_10_11756072_PC	blood	PolyHighResolution	Diverse
AX-103100520	chr10	11760693	MNEc_2_10_11760693_BIEC2_99902	blood	PolyHighResolution	VIP
AX-104820201	chr10	11760812	MNEc_2_10_11760812_PC	blood	PolyHighResolution	Inter
AX-103543599	chr10	1176251	MNEc_2_10_1176251_PC	blood	PolyHighResolution	Inter
AX-104264986	chr10	11766393	MNEc_2_10_11766393_BIEC2_99906	blood	PolyHighResolution	VIP
AX-104943271	chr10	11767487	MNEc_2_10_11767487_PC	blood	PolyHighResolution	Inter
AX-104391233	chr10	11770211	MNEc_2_10_11770211_PC	blood	NoMinorHom	Inter
AX-104440086	chr10	11771738	MNEc_2_10_11771738_PC	blood	PolyHighResolution	Intra
AX-103267542	chr10	11784788	MNEc_2_10_11784788_PC	blood	PolyHighResolution	Intra
AX-103824137	chr10	11796724	MNEc_2_10_11796724_PC	blood	PolyHighResolution	Intra
AX-103649180	chr10	11797138	MNEc_2_10_11797138_PC	blood	PolyHighResolution	Inter
AX-103623897	chr10	11800254	MNEc_2_10_11800254_PC	blood	PolyHighResolution	Intra
AX-104410275	chr10	11803514	MNEc_2_10_11803514_PC	blood	PolyHighResolution	Intra
AX-104505220	chr10	11803580	MNEc_2_10_11803580_PC	blood	PolyHighResolution	Inter
AX-104275913	chr10	11804474	MNEc_2_10_11804474_PC	blood	PolyHighResolution	Intra
AX-103137031	chr10	11804759	MNEc_2_10_11804759_PC	blood	PolyHighResolution	Intra
AX-104296969	chr10	11816400	MNEc_2_10_11816400_PC	blood	PolyHighResolution	Intra
AX-103186356	chr10	11816608	MNEc_2_10_11816608_PC	blood	PolyHighResolution	Intra
AX-104555409	chr10	11818808	MNEc_2_10_11818808_PC	blood	PolyHighResolution	Inter
AX-103847361	chr10	11819307	MNEc_2_10_11819307_PC	blood	NoMinorHom	Inter
AX-103480872	chr10	11824466	MNEc_2_10_11824466_PC	blood	PolyHighResolution	Inter
AX-104885734	chr10	11825346	MNEc_2_10_11825346_PC	blood	PolyHighResolution	Intra
AX-103874642	chr10	11828065	MNEc_2_10_11828065_PC	blood	PolyHighResolution	Inter
AX-104380784	chr10	11831205	MNEc_2_10_11831205_PC	blood	PolyHighResolution	Inter
AX-104599614	chr10	11834402	MNEc_2_10_11834402_BIEC2_104815	blood	PolyHighResolution	VIP
AX-104253509	chr10	11844560	MNEc_2_10_11844560_PC	blood	PolyHighResolution	Inter
AX-103461870	chr10	11855505	MNEc_2_10_11855505_PC	blood	PolyHighResolution	Intra
AX-103339830	chr10	118564	MNEc_2_10_118564_PC	blood	PolyHighResolution	Intra
AX-104233641	chr10	11859651	MNEc_2_10_11859651_PC	blood	PolyHighResolution	Intra
AX-103939713	chr10	11859931	MNEc_2_10_11859931_PC	blood	PolyHighResolution	Inter
AX-104701818	chr10	11861872	MNEc_2_10_11861872_PC	blood	PolyHighResolution	Intra
AX-104874648	chr10	11868957	MNEc_2_10_11868957_PC	blood	MonoHighResolution	Inter
AX-103256742	chr10	1187793	MNEc_2_10_1187793_PC	blood	PolyHighResolution	Intra
AX-103027754	chr10	11879934	MNEc_2_10_11879934_PC	blood	PolyHighResolution	Intra
AX-103700994	chr10	11892290	MNEc_2_10_11892290_PC	blood	PolyHighResolution	Intra
AX-104596514	chr10	11898471	MNEc_2_10_11898471_BIEC2_99956	blood	PolyHighResolution	VIP
AX-104445556	chr10	11898662	MNEc_2_10_11898662_BIEC2_99957	blood	PolyHighResolution	VIP
AX-104902476	chr10	1190065	MNEc_2_10_1190065_PC	blood	PolyHighResolution	Intra
AX-104787295	chr10	11901327	MNEc_2_10_11901327_BIEC2_99960	blood	PolyHighResolution	VIP
AX-103590753	chr10	11902004	MNEc_2_10_11902004_BIEC2_99961	blood	PolyHighResolution	VIP
AX-103944980	chr10	11902185	MNEc_2_10_11902185_BIEC2_99962	blood	PolyHighResolution	VIP
AX-103138163	chr10	11902214	MNEc_2_10_11902214_BIEC2_104846	blood	PolyHighResolution	VIP
AX-104426612	chr10	11902408	MNEc_2_10_11902408_PC	blood	NoMinorHom	Inter
AX-104063933	chr10	11903725	MNEc_2_10_11903725_PC	blood	PolyHighResolution	Intra
AX-103887064	chr10	11910323	MNEc_2_10_11910323_PC	blood	PolyHighResolution	Inter
AX-104642485	chr10	11912815	MNEc_2_10_11912815_PC	blood	PolyHighResolution	Inter
AX-103617196	chr10	11915447	MNEc_2_10_11915447_PC	blood	PolyHighResolution	Inter
AX-103319046	chr10	11915964	MNEc_2_10_11915964_PC	blood	PolyHighResolution	Intra
AX-104948413	chr10	11917	MNEc_2_10_11917_PC	blood	PolyHighResolution	Density
AX-104679725	chr10	11920195	MNEc_2_10_11920195_PC	blood	PolyHighResolution	Inter
AX-104544413	chr10	11923508	MNEc_2_10_11923508_PC	blood	PolyHighResolution	Intra
AX-103598405	chr10	11923557	MNEc_2_10_11923557_PC	hair	NoMinorHom	Intra
AX-104821597	chr10	11939369	MNEc_2_10_11939369_PC	blood	PolyHighResolution	Inter
AX-103059657	chr10	11941397	MNEc_2_10_11941397_PC	blood	PolyHighResolution	Inter
AX-103870791	chr10	11943234	MNEc_2_10_11943234_PC	blood	PolyHighResolution	Inter
AX-104360939	chr10	11948485	MNEc_2_10_11948485_PC	blood	NoMinorHom	Inter
AX-104659764	chr10	11950212	MNEc_2_10_11950212_PC	blood	PolyHighResolution	Inter
AX-103756481	chr10	11950839	MNEc_2_10_11950839_BIEC2_99989	blood	PolyHighResolution	VIP
AX-103743205	chr10	11952200	MNEc_2_10_11952200_PC	blood	PolyHighResolution	Intra
AX-103494900	chr10	11954770	MNEc_2_10_11954770_PC	blood	PolyHighResolution	Intra
AX-103874484	chr10	11963836	MNEc_2_10_11963836_PC	blood	PolyHighResolution	Intra
AX-103734168	chr10	11976477	MNEc_2_10_11976477_PC	blood	NoMinorHom	Inter
AX-103571794	chr10	11976844	MNEc_2_10_11976844_PC	blood	PolyHighResolution	Intra
AX-104443305	chr10	11981833	MNEc_2_10_11981833_PC	blood	PolyHighResolution	Intra
AX-103457442	chr10	11985545	MNEc_2_10_11985545_PC	blood	PolyHighResolution	Intra
AX-103761923	chr10	11993698	MNEc_2_10_11993698_PC	blood	PolyHighResolution	Intra
AX-103384532	chr10	11997028	MNEc_2_10_11997028_PC	hair	MonoHighResolution	Inter
AX-104881252	chr10	11997316	MNEc_2_10_11997316_PC	blood	NoMinorHom	Inter
AX-104927828	chr10	12000352	MNEc_2_10_12000352_PC	blood	NoMinorHom	Inter
AX-104231212	chr10	12001330	MNEc_2_10_12001330_PC	hair	NoMinorHom	Intra
AX-103871150	chr10	1200161	MNEc_2_10_1200161_PC	blood	NoMinorHom	Inter
AX-103570402	chr10	1200408	MNEc_2_10_1200408_PC	blood	PolyHighResolution	Intra
AX-103333671	chr10	12017097	MNEc_2_10_12017097_PC	blood	PolyHighResolution	Intra
AX-104660907	chr10	12018149	MNEc_2_10_12018149_PC	blood	PolyHighResolution	Intra
AX-104680858	chr10	12018342	MNEc_2_10_12018342_PC	blood	NoMinorHom	Inter
AX-103599329	chr10	12019008	MNEc_2_10_12019008_PC	blood	PolyHighResolution	Intra
AX-103458151	chr10	12020998	MNEc_2_10_12020998_PC	blood	PolyHighResolution	Inter
AX-104596575	chr10	12022565	MNEc_2_10_12022565_PC	blood	PolyHighResolution	Intra
AX-104080102	chr10	12023034	MNEc_2_10_12023034_PC	blood	PolyHighResolution	Inter
AX-103671094	chr10	12024761	MNEc_2_10_12024761_PC	blood	PolyHighResolution	Inter
AX-104403087	chr10	12025434	MNEc_2_10_12025434_PC	blood	PolyHighResolution	Inter
AX-103910090	chr10	12025586	MNEc_2_10_12025586_PC	blood	PolyHighResolution	Intra
AX-104642225	chr10	12025803	MNEc_2_10_12025803_PC	blood	PolyHighResolution	Intra
AX-104128690	chr10	12028016	MNEc_2_10_12028016_PC	blood	PolyHighResolution	Intra
AX-102990788	chr10	120398	MNEc_2_10_120398_PC	blood	PolyHighResolution	Diverse
AX-104876493	chr10	1204001	MNEc_2_10_1204001_PC	blood	PolyHighResolution	Inter
AX-103357917	chr10	12056397	MNEc_2_10_12056397_PC	blood	PolyHighResolution	Intra
AX-104055620	chr10	12059396	MNEc_2_10_12059396_PC	blood	PolyHighResolution	Intra
AX-103855056	chr10	12066458	MNEc_2_10_12066458_BIEC2_104982	hair	PolyHighResolution	VIP
AX-103451625	chr10	12074238	MNEc_2_10_12074238_PC	blood	PolyHighResolution	Intra
AX-104511502	chr10	12074478	MNEc_2_10_12074478_PC	blood	NoMinorHom	Diverse
AX-104876997	chr10	1207528	MNEc_2_10_1207528_PC	blood	PolyHighResolution	Intra
AX-104258450	chr10	12076243	MNEc_2_10_12076243_PC	blood	PolyHighResolution	Intra
AX-103813931	chr10	12078273	MNEc_2_10_12078273_PC	blood	PolyHighResolution	Inter
AX-103754150	chr10	12082213	MNEc_2_10_12082213_PC	blood	PolyHighResolution	Inter
AX-103927567	chr10	12083781	MNEc_2_10_12083781_PC	blood	PolyHighResolution	Intra
AX-104179444	chr10	12086477	MNEc_2_10_12086477_PC	hair	MonoHighResolution	Intra
AX-103462496	chr10	12093381	MNEc_2_10_12093381_PC	blood	PolyHighResolution	Intra
AX-103896977	chr10	12097475	MNEc_2_10_12097475_PC	blood	PolyHighResolution	Intra
AX-103291540	chr10	12099204	MNEc_2_10_12099204_PC	blood	PolyHighResolution	Diverse
AX-104372051	chr10	12099949	MNEc_2_10_12099949_PC	blood	PolyHighResolution	Inter
AX-104329471	chr10	12107576	MNEc_2_10_12107576_PC	blood	PolyHighResolution	Intra
AX-104029113	chr10	12108493	MNEc_2_10_12108493_PC	blood	MonoHighResolution	Inter
AX-104015789	chr10	12109621	MNEc_2_10_12109621_PC	blood	PolyHighResolution	Intra
AX-104544913	chr10	1211457	MNEc_2_10_1211457_PC	blood	PolyHighResolution	Intra
AX-104915954	chr10	12116911	MNEc_2_10_12116911_PC	blood	PolyHighResolution	Inter
AX-104512434	chr10	12117958	MNEc_2_10_12117958_PC	blood	PolyHighResolution	Inter
AX-104905198	chr10	12127406	MNEc_2_10_12127406_PC	blood	NoMinorHom	Inter
AX-104749230	chr10	12130644	MNEc_2_10_12130644_BIEC2_100157	blood	PolyHighResolution	VIP
AX-104175969	chr10	12132663	MNEc_2_10_12132663_PC	blood	PolyHighResolution	Intra
AX-103227810	chr10	12148324	MNEc_2_10_12148324_PC	blood	NoMinorHom	Inter
AX-104091075	chr10	12148549	MNEc_2_10_12148549_PC	blood	PolyHighResolution	Inter
AX-104558995	chr10	12150109	MNEc_2_10_12150109_PC	blood	PolyHighResolution	Intra
AX-103608574	chr10	12167028	MNEc_2_10_12167028_PC	blood	PolyHighResolution	Intra
AX-104364021	chr10	12169150	MNEc_2_10_12169150_PC	blood	PolyHighResolution	Intra
AX-103820434	chr10	12169228	MNEc_2_10_12169228_PC	blood	PolyHighResolution	Intra
AX-103676789	chr10	12169725	MNEc_2_10_12169725_PC	blood	PolyHighResolution	Intra
AX-103483905	chr10	12170340	MNEc_2_10_12170340_BIEC2_105118	blood	NoMinorHom	VIP
AX-103340049	chr10	12170903	MNEc_2_10_12170903_PC	blood	PolyHighResolution	Intra
AX-104723751	chr10	12181222	MNEc_2_10_12181222_PC	blood	PolyHighResolution	Inter
AX-104028054	chr10	12182815	MNEc_2_10_12182815_PC	blood	PolyHighResolution	Inter
AX-104290850	chr10	12186617	MNEc_2_10_12186617_PC	blood	PolyHighResolution	Intra
AX-104089882	chr10	12188431	MNEc_2_10_12188431_PC	blood	PolyHighResolution	Intra
AX-103221391	chr10	12188810	MNEc_2_10_12188810_PC	blood	PolyHighResolution	Intra
AX-103688406	chr10	12193132	MNEc_2_10_12193132_PC	blood	PolyHighResolution	Inter
AX-104740229	chr10	12197077	MNEc_2_10_12197077_PC	blood	PolyHighResolution	Intra
AX-104171019	chr10	12204680	MNEc_2_10_12204680_BIEC2-100251	hair	PolyHighResolution	VIP
AX-103427595	chr10	12207289	MNEc_2_10_12207289_PC	blood	PolyHighResolution	Intra
AX-104625810	chr10	12208619	MNEc_2_10_12208619_PC	blood	PolyHighResolution	Intra
AX-104761963	chr10	12209026	MNEc_2_10_12209026_PC	blood	PolyHighResolution	Intra
AX-104544674	chr10	12222018	MNEc_2_10_12222018_PC	blood	PolyHighResolution	Intra
AX-103645063	chr10	12226805	MNEc_2_10_12226805_PC	blood	PolyHighResolution	Inter
AX-103821839	chr10	12228222	MNEc_2_10_12228222_PC	blood	PolyHighResolution	Inter
AX-104054365	chr10	12230873	MNEc_2_10_12230873_PC	blood	PolyHighResolution	Intra
AX-103145820	chr10	12231208	MNEc_2_10_12231208_PC	blood	PolyHighResolution	Intra
AX-104029997	chr10	12231883	MNEc_2_10_12231883_PC	blood	PolyHighResolution	Intra
AX-103675030	chr10	12234228	MNEc_2_10_12234228_BIEC2_100273	blood	NoMinorHom	VIP
AX-103148489	chr10	12244607	MNEc_2_10_12244607_PC	blood	PolyHighResolution	Intra
AX-104045936	chr10	12245694	MNEc_2_10_12245694_PC	blood	NoMinorHom	Inter
AX-103421116	chr10	12246197	MNEc_2_10_12246197_PC	blood	PolyHighResolution	Inter
AX-104969321	chr10	12246951	MNEc_2_10_12246951_PC	blood	PolyHighResolution	Inter
AX-104330810	chr10	12254743	MNEc_2_10_12254743_PC	blood	MonoHighResolution	Inter
AX-104733104	chr10	1225503	MNEc_2_10_1225503_PC	blood	PolyHighResolution	Intra
AX-103278038	chr10	12261683	MNEc_2_10_12261683_PC	blood	PolyHighResolution	Inter
AX-103437412	chr10	12262618	MNEc_2_10_12262618_PC	blood	PolyHighResolution	Inter
AX-103921617	chr10	1226390	MNEc_2_10_1226390_PC	blood	PolyHighResolution	Intra
AX-103700593	chr10	12264706	MNEc_2_10_12264706_PC	blood	PolyHighResolution	Intra
AX-104856487	chr10	12267995	MNEc_2_10_12267995_PC	blood	PolyHighResolution	Inter
AX-103090197	chr10	1226927	MNEc_2_10_1226927_BIEC2_97048	blood	PolyHighResolution	VIP
AX-102953273	chr10	12269303	MNEc_2_10_12269303_BIEC2_100336	blood	PolyHighResolution	VIP
AX-103860919	chr10	12269555	MNEc_2_10_12269555_BIEC2_100343	blood	PolyHighResolution	VIP
AX-103066070	chr10	12270199	MNEc_2_10_12270199_BIEC2_100348	blood	PolyHighResolution	VIP
AX-103100464	chr10	12270480	MNEc_2_10_12270480_BIEC2-100349	hair	MonoHighResolution	VIP
AX-104577992	chr10	12272905	MNEc_2_10_12272905_PC	blood	PolyHighResolution	Intra
AX-103588283	chr10	12274351	MNEc_2_10_12274351_PC	blood	PolyHighResolution	Diverse
AX-104030472	chr10	12276040	MNEc_2_10_12276040_PC	blood	PolyHighResolution	Intra
AX-103712577	chr10	12278260	MNEc_2_10_12278260_PC	blood	PolyHighResolution	Intra
AX-103482982	chr10	12278542	MNEc_2_10_12278542_PC	blood	PolyHighResolution	Intra
AX-103094174	chr10	12278655	MNEc_2_10_12278655_PC	blood	PolyHighResolution	Intra
AX-104171483	chr10	12279987	MNEc_2_10_12279987_PC	blood	PolyHighResolution	Intra
AX-103762733	chr10	12285494	MNEc_2_10_12285494_BIEC2_100378	blood	PolyHighResolution	VIP
AX-103168909	chr10	12287968	MNEc_2_10_12287968_PC	blood	PolyHighResolution	Intra
AX-103659526	chr10	12289541	MNEc_2_10_12289541_BIEC2_100391	blood	PolyHighResolution	VIP
AX-103389739	chr10	12291251	MNEc_2_10_12291251_PC	blood	PolyHighResolution	Intra
AX-103925888	chr10	1229771	MNEc_2_10_1229771_PC	blood	PolyHighResolution	Inter
AX-104003692	chr10	12302425	MNEc_2_10_12302425_PC	blood	PolyHighResolution	Intra
AX-104006732	chr10	12313298	MNEc_2_10_12313298_PC	blood	PolyHighResolution	Intra
AX-104441412	chr10	12316721	MNEc_2_10_12316721_PC	blood	PolyHighResolution	Intra
AX-104527634	chr10	12318435	MNEc_2_10_12318435_PC	blood	PolyHighResolution	Inter
AX-103487644	chr10	12318514	MNEc_2_10_12318514_PC	blood	PolyHighResolution	Inter
AX-104241374	chr10	12321016	MNEc_2_10_12321016_PC	hair	NoMinorHom	Intra
AX-103515941	chr10	1232466	MNEc_2_10_1232466_PC	blood	PolyHighResolution	Intra
AX-103988818	chr10	12327681	MNEc_2_10_12327681_PC	blood	MonoHighResolution	Inter
AX-104273160	chr10	1233813	MNEc_2_10_1233813_PC	blood	PolyHighResolution	Intra
AX-104111071	chr10	12338363	MNEc_2_10_12338363_PC	blood	PolyHighResolution	Inter
AX-103562156	chr10	12339375	MNEc_2_10_12339375_PC	blood	PolyHighResolution	Inter
AX-104030398	chr10	12347339	MNEc_2_10_12347339_PC	blood	PolyHighResolution	Intra
AX-103243814	chr10	12351347	MNEc_2_10_12351347_PC	blood	PolyHighResolution	Inter
AX-103065100	chr10	12354820	MNEc_2_10_12354820_PC	blood	PolyHighResolution	Intra
AX-104894400	chr10	12358467	MNEc_2_10_12358467_PC	blood	NoMinorHom	Intra
AX-104369871	chr10	12360394	MNEc_2_10_12360394_BIEC2_100426	blood	PolyHighResolution	VIP
AX-104646797	chr10	12360668	MNEc_2_10_12360668_PC	blood	PolyHighResolution	Intra
AX-103001814	chr10	1236207	MNEc_2_10_1236207_PC	blood	PolyHighResolution	Intra
AX-104856193	chr10	1236311	MNEc_2_10_1236311_PC	blood	PolyHighResolution	Intra
AX-104910701	chr10	1236820	MNEc_2_10_1236820_PC	blood	PolyHighResolution	Intra
AX-103401513	chr10	12380267	MNEc_2_10_12380267_PC	blood	PolyHighResolution	Inter
AX-104799444	chr10	12381589	MNEc_2_10_12381589_BIEC2_105340	blood	PolyHighResolution	VIP
AX-104030400	chr10	12386735	MNEc_2_10_12386735_PC	blood	MonoHighResolution	Inter
AX-103967937	chr10	12401905	MNEc_2_10_12401905_PC	blood	NoMinorHom	Density
AX-104275943	chr10	12402030	MNEc_2_10_12402030_PC	hair	MonoHighResolution	Density
AX-104454088	chr10	1241498	MNEc_2_10_1241498_PC	blood	PolyHighResolution	Inter
AX-104447667	chr10	1243205	MNEc_2_10_1243205_PC	blood	PolyHighResolution	Inter
AX-103307926	chr10	12433039	MNEc_2_10_12433039_PC	hair	PolyHighResolution	Inter
AX-104755466	chr10	12434076	MNEc_2_10_12434076_PC	hair	PolyHighResolution	Intra
AX-103704359	chr10	12434851	MNEc_2_10_12434851_PC	blood	NoMinorHom	Density
AX-104513527	chr10	12437803	MNEc_2_10_12437803_PC	blood	PolyHighResolution	Inter
AX-103786435	chr10	12437894	MNEc_2_10_12437894_PC	hair	NoMinorHom	Intra
AX-103636073	chr10	12458016	MNEc_2_10_12458016_PC	hair	NoMinorHom	Intra
AX-103870186	chr10	12461757	MNEc_2_10_12461757_PC	blood	PolyHighResolution	Intra
AX-103391837	chr10	12477322	MNEc_2_10_12477322_BIEC2_100628	blood	PolyHighResolution	VIP
AX-103690126	chr10	12490103	MNEc_2_10_12490103_PC	blood	PolyHighResolution	Intra
AX-102957219	chr10	12490826	MNEc_2_10_12490826_PC	blood	PolyHighResolution	Intra
AX-104724491	chr10	12490998	MNEc_2_10_12490998_PC	blood	PolyHighResolution	Inter
AX-104459376	chr10	12492195	MNEc_2_10_12492195_PC	blood	PolyHighResolution	Intra
AX-104085016	chr10	12493417	MNEc_2_10_12493417_PC	blood	PolyHighResolution	Intra
AX-103906912	chr10	12493528	MNEc_2_10_12493528_PC	blood	PolyHighResolution	Inter
AX-103214449	chr10	12494050	MNEc_2_10_12494050_PC	blood	PolyHighResolution	Intra
AX-104855744	chr10	12496717	MNEc_2_10_12496717_PC	blood	NoMinorHom	Inter
AX-103461409	chr10	1250011	MNEc_2_10_1250011_PC	blood	PolyHighResolution	Intra
AX-104680335	chr10	12502185	MNEc_2_10_12502185_PC	blood	PolyHighResolution	Diverse
AX-104245325	chr10	12505718	MNEc_2_10_12505718_PC	blood	PolyHighResolution	Inter
AX-103888167	chr10	12508975	MNEc_2_10_12508975_PC	blood	PolyHighResolution	Intra
AX-103487719	chr10	12509126	MNEc_2_10_12509126_PC	blood	PolyHighResolution	Intra
AX-103383938	chr10	12513294	MNEc_2_10_12513294_PC	blood	PolyHighResolution	Intra
AX-104438581	chr10	12515786	MNEc_2_10_12515786_PC	blood	PolyHighResolution	Inter
AX-103088129	chr10	12516239	MNEc_2_10_12516239_BIEC2_105569	blood	PolyHighResolution	VIP
AX-104431146	chr10	12524101	MNEc_2_10_12524101_PC	blood	PolyHighResolution	Intra
AX-103277243	chr10	12525958	MNEc_2_10_12525958_BIEC2_105588	blood	PolyHighResolution	VIP
AX-103321222	chr10	12526906	MNEc_2_10_12526906_PC	blood	PolyHighResolution	Intra
AX-103240244	chr10	12527445	MNEc_2_10_12527445_PC	blood	PolyHighResolution	Inter
AX-104348719	chr10	12527827	MNEc_2_10_12527827_PC	blood	NoMinorHom	Inter
AX-103594348	chr10	12528072	MNEc_2_10_12528072_PC	blood	NoMinorHom	Inter
AX-103818487	chr10	12529851	MNEc_2_10_12529851_PC	blood	NoMinorHom	Intra
AX-104459443	chr10	12532284	MNEc_2_10_12532284_PC	blood	PolyHighResolution	Inter
AX-104696428	chr10	12542030	MNEc_2_10_12542030_PC	blood	NoMinorHom	Inter
AX-104356368	chr10	12560661	MNEc_2_10_12560661_PC	blood	NoMinorHom	Inter
AX-104154312	chr10	12575465	MNEc_2_10_12575465_PC	blood	MonoHighResolution	Inter
AX-104919387	chr10	12583264	MNEc_2_10_12583264_PC	blood	PolyHighResolution	Intra
AX-104545852	chr10	12583869	MNEc_2_10_12583869_PC	blood	NoMinorHom	Inter
AX-104486412	chr10	12585637	MNEc_2_10_12585637_PC	blood	PolyHighResolution	Intra
AX-103892528	chr10	1259115	MNEc_2_10_1259115_PC	blood	PolyHighResolution	Intra
AX-104409985	chr10	12591844	MNEc_2_10_12591844_PC	blood	PolyHighResolution	Intra
AX-104565733	chr10	12592776	MNEc_2_10_12592776_PC	blood	PolyHighResolution	Intra
AX-104799364	chr10	12593096	MNEc_2_10_12593096_PC	blood	PolyHighResolution	Intra
AX-103505203	chr10	12593972	MNEc_2_10_12593972_PC	blood	PolyHighResolution	Inter
AX-103553882	chr10	12596466	MNEc_2_10_12596466_PC	blood	PolyHighResolution	Intra
AX-104776129	chr10	12597721	MNEc_2_10_12597721_BIEC2_100849	blood	PolyHighResolution	VIP
AX-103802985	chr10	12599276	MNEc_2_10_12599276_PC	blood	PolyHighResolution	Intra
AX-103827766	chr10	1259927	MNEc_2_10_1259927_PC	blood	PolyHighResolution	Inter
AX-103320229	chr10	12604701	MNEc_2_10_12604701_PC	blood	NoMinorHom	Inter
AX-103633175	chr10	12605502	MNEc_2_10_12605502_PC	blood	PolyHighResolution	Intra
AX-104029073	chr10	12606954	MNEc_2_10_12606954_PC	blood	MonoHighResolution	Inter
AX-104099421	chr10	12608624	MNEc_2_10_12608624_PC	blood	PolyHighResolution	Intra
AX-104501155	chr10	12618244	MNEc_2_10_12618244_PC	blood	PolyHighResolution	Intra
AX-104285448	chr10	12630166	MNEc_2_10_12630166_BIEC2_100861	blood	PolyHighResolution	VIP
AX-103232060	chr10	12634983	MNEc_2_10_12634983_PC	blood	PolyHighResolution	Intra
AX-104049538	chr10	12637297	MNEc_2_10_12637297_PC	blood	PolyHighResolution	Inter
AX-103369493	chr10	12640234	MNEc_2_10_12640234_BIEC2_100881	blood	NoMinorHom	VIP
AX-103527511	chr10	12640414	MNEc_2_10_12640414_PC	blood	PolyHighResolution	Inter
AX-104946124	chr10	12640861	MNEc_2_10_12640861_PC	blood	PolyHighResolution	Inter
AX-103747130	chr10	12645929	MNEc_2_10_12645929_PC	blood	NoMinorHom	Inter
AX-103952455	chr10	12647849	MNEc_2_10_12647849_PC	blood	NoMinorHom	Inter
AX-103288668	chr10	12647872	MNEc_2_10_12647872_PC	blood	PolyHighResolution	Inter
AX-103444643	chr10	12652978	MNEc_2_10_12652978_PC	hair	MonoHighResolution	Inter
AX-104747614	chr10	12656109	MNEc_2_10_12656109_PC	blood	PolyHighResolution	Intra
AX-104582746	chr10	1266376	MNEc_2_10_1266376_PC	blood	PolyHighResolution	Intra
AX-104543596	chr10	12668862	MNEc_2_10_12668862_PC	blood	PolyHighResolution	Intra
AX-104644670	chr10	12670382	MNEc_2_10_12670382_PC	blood	NoMinorHom	Inter
AX-103400699	chr10	12670645	MNEc_2_10_12670645_PC	blood	PolyHighResolution	Intra
AX-103571344	chr10	12670719	MNEc_2_10_12670719_PC	blood	PolyHighResolution	Intra
AX-104831619	chr10	12670756	MNEc_2_10_12670756_PC	blood	NoMinorHom	Inter
AX-103174197	chr10	12674270	MNEc_2_10_12674270_PC	blood	PolyHighResolution	Intra
AX-104438672	chr10	12680713	MNEc_2_10_12680713_PC	blood	PolyHighResolution	Intra
AX-104595612	chr10	12696657	MNEc_2_10_12696657_PC	blood	NoMinorHom	Inter
AX-103825459	chr10	12703840	MNEc_2_10_12703840_PC	blood	PolyHighResolution	Inter
AX-104831935	chr10	12704154	MNEc_2_10_12704154_BIEC2_100940	blood	PolyHighResolution	VIP
AX-104533091	chr10	1270904	MNEc_2_10_1270904_PC	blood	PolyHighResolution	Intra
AX-104668919	chr10	12712229	MNEc_2_10_12712229_PC	blood	PolyHighResolution	Inter
AX-103517745	chr10	1271225	MNEc_2_10_1271225_BIEC2_92466	hair	MonoHighResolution	VIP
AX-103972832	chr10	12714007	MNEc_2_10_12714007_PC	blood	PolyHighResolution	Intra
AX-104726176	chr10	12715695	MNEc_2_10_12715695_BIEC2_100965	blood	PolyHighResolution	VIP
AX-103892792	chr10	12722174	MNEc_2_10_12722174_PC	hair	PolyHighResolution	Inter
AX-104765926	chr10	12728245	MNEc_2_10_12728245_BIEC2_100983	blood	PolyHighResolution	VIP
AX-103204065	chr10	12730733	MNEc_2_10_12730733_PC	blood	PolyHighResolution	Inter
AX-104345391	chr10	12735910	MNEc_2_10_12735910_PC	blood	PolyHighResolution	Inter
AX-103952303	chr10	12743008	MNEc_2_10_12743008_PC	blood	PolyHighResolution	Intra
AX-104381577	chr10	12743476	MNEc_2_10_12743476_PC	blood	PolyHighResolution	Inter
AX-104265171	chr10	12744180	MNEc_2_10_12744180_PC	blood	PolyHighResolution	Intra
AX-103900142	chr10	12747223	MNEc_2_10_12747223_PC	blood	PolyHighResolution	Inter
AX-102989671	chr10	12757639	MNEc_2_10_12757639_PC	blood	PolyHighResolution	Intra
AX-103967904	chr10	12762055	MNEc_2_10_12762055_PC	blood	PolyHighResolution	Intra
AX-104023326	chr10	12763567	MNEc_2_10_12763567_PC	blood	NoMinorHom	Inter
AX-104655359	chr10	12764345	MNEc_2_10_12764345_PC	blood	PolyHighResolution	Intra
AX-104828321	chr10	12769922	MNEc_2_10_12769922_PC	blood	PolyHighResolution	Intra
AX-103512271	chr10	12770858	MNEc_2_10_12770858_BIEC2_101025	blood	PolyHighResolution	VIP
AX-104964421	chr10	12775432	MNEc_2_10_12775432_PC	blood	PolyHighResolution	Inter
AX-104650355	chr10	12785459	MNEc_2_10_12785459_PC	blood	PolyHighResolution	Intra
AX-103039676	chr10	12788555	MNEc_2_10_12788555_PC	blood	PolyHighResolution	Inter
AX-103925111	chr10	12789006	MNEc_2_10_12789006_PC	blood	NoMinorHom	Inter
AX-103797976	chr10	12792701	MNEc_2_10_12792701_PC	blood	NoMinorHom	Diverse
AX-103988962	chr10	12800098	MNEc_2_10_12800098_PC	blood	PolyHighResolution	Inter
AX-104519256	chr10	12800643	MNEc_2_10_12800643_PC	blood	PolyHighResolution	Intra
AX-104096936	chr10	12808086	MNEc_2_10_12808086_PC	blood	PolyHighResolution	Intra
AX-103466008	chr10	12816075	MNEc_2_10_12816075_BIEC2_105970	blood	PolyHighResolution	VIP
AX-103161234	chr10	12821369	MNEc_2_10_12821369_PC	blood	PolyHighResolution	Intra
AX-103896961	chr10	12826452	MNEc_2_10_12826452_PC	blood	NoMinorHom	Inter
AX-104193275	chr10	12827781	MNEc_2_10_12827781_PC	blood	PolyHighResolution	Inter
AX-104490755	chr10	12828258	MNEc_2_10_12828258_PC	blood	PolyHighResolution	Inter
AX-104545325	chr10	12834379	MNEc_2_10_12834379_PC	blood	PolyHighResolution	Intra
AX-103208477	chr10	12847124	MNEc_2_10_12847124_PC	blood	PolyHighResolution	Intra
AX-102956609	chr10	12851287	MNEc_2_10_12851287_PC	blood	NoMinorHom	Inter
AX-103700640	chr10	12858731	MNEc_2_10_12858731_PC	blood	PolyHighResolution	Inter
AX-104750463	chr10	12859054	MNEc_2_10_12859054_PC	blood	PolyHighResolution	Intra
AX-103640691	chr10	12863656	MNEc_2_10_12863656_BIEC2_105994	blood	PolyHighResolution	VIP
AX-104924102	chr10	1286460	MNEc_2_10_1286460_PC	blood	PolyHighResolution	Intra
AX-104814015	chr10	1287245	MNEc_2_10_1287245_PC	blood	PolyHighResolution	Inter
AX-104361009	chr10	12875448	MNEc_2_10_12875448_PC	blood	PolyHighResolution	Inter
AX-103072743	chr10	12888198	MNEc_2_10_12888198_PC	blood	PolyHighResolution	Intra
AX-103907286	chr10	1288887	MNEc_2_10_1288887_PC	blood	PolyHighResolution	Intra
AX-104028659	chr10	12890670	MNEc_2_10_12890670_PC	blood	PolyHighResolution	Intra
AX-104279670	chr10	12890865	MNEc_2_10_12890865_PC	blood	PolyHighResolution	Intra
AX-103123721	chr10	1289343	MNEc_2_10_1289343_PC	blood	NoMinorHom	Inter
AX-104487225	chr10	1289744	MNEc_2_10_1289744_PC	blood	PolyHighResolution	Intra
AX-104526936	chr10	12899654	MNEc_2_10_12899654_PC	blood	PolyHighResolution	Intra
AX-103582056	chr10	1290342	MNEc_2_10_1290342_PC	blood	PolyHighResolution	Intra
AX-103468511	chr10	12911903	MNEc_2_10_12911903_PC	blood	PolyHighResolution	Intra
AX-103638719	chr10	12912324	MNEc_2_10_12912324_PC	blood	PolyHighResolution	Intra
AX-104857234	chr10	1291267	MNEc_2_10_1291267_PC	blood	PolyHighResolution	Intra
AX-104234970	chr10	12915321	MNEc_2_10_12915321_PC	blood	PolyHighResolution	Inter
AX-104671625	chr10	12917525	MNEc_2_10_12917525_PC	blood	PolyHighResolution	Inter
AX-104645206	chr10	12917812	MNEc_2_10_12917812_PC	blood	PolyHighResolution	Intra
AX-104467543	chr10	12918970	MNEc_2_10_12918970_PC	blood	PolyHighResolution	Intra
AX-104307894	chr10	12922096	MNEc_2_10_12922096_PC	blood	PolyHighResolution	Intra
AX-103163489	chr10	12922170	MNEc_2_10_12922170_PC	blood	PolyHighResolution	Intra
AX-104257695	chr10	12923243	MNEc_2_10_12923243_PC	blood	PolyHighResolution	Inter
AX-103348346	chr10	12933533	MNEc_2_10_12933533_PC	blood	PolyHighResolution	Intra
AX-103490168	chr10	12934674	MNEc_2_10_12934674_PC	blood	PolyHighResolution	Intra
AX-104773859	chr10	1293817	MNEc_2_10_1293817_PC	blood	PolyHighResolution	Intra
AX-105012903	chr10	12941178	MNEc_2_10_12941178_BIEC2_106095	blood	PolyHighResolution	VIP
AX-103649588	chr10	12941538	MNEc_2_10_12941538_PC	blood	PolyHighResolution	Inter
AX-104393024	chr10	1294741	MNEc_2_10_1294741_PC	blood	PolyHighResolution	Intra
AX-103686096	chr10	12948489	MNEc_2_10_12948489_PC	blood	NoMinorHom	Inter
AX-104072000	chr10	12949406	MNEc_2_10_12949406_PC	blood	MonoHighResolution	Intra
AX-104895506	chr10	1294950	MNEc_2_10_1294950_PC	blood	PolyHighResolution	Intra
AX-102987027	chr10	1295373	MNEc_2_10_1295373_PC	blood	PolyHighResolution	Intra
AX-103153473	chr10	12959778	MNEc_2_10_12959778_PC	hair	PolyHighResolution	Intra
AX-103802417	chr10	12966479	MNEc_2_10_12966479_PC	blood	PolyHighResolution	Intra
AX-104625530	chr10	12969336	MNEc_2_10_12969336_PC	hair	PolyHighResolution	Intra
AX-104105396	chr10	12973989	MNEc_2_10_12973989_PC	hair	PolyHighResolution	Inter
AX-103620977	chr10	12984811	MNEc_2_10_12984811_PC	hair	NoMinorHom	Inter
AX-104361594	chr10	12985989	MNEc_2_10_12985989_PC	blood	NoMinorHom	Inter
AX-104073936	chr10	1298607	MNEc_2_10_1298607_PC	blood	PolyHighResolution	Intra
AX-104022927	chr10	1298698	MNEc_2_10_1298698_PC	blood	PolyHighResolution	Intra
AX-104867793	chr10	12987660	MNEc_2_10_12987660_BIEC2_106290	blood	PolyHighResolution	VIP
AX-103892362	chr10	12989008	MNEc_2_10_12989008_PC	hair	NoMinorHom	Intra
AX-103849798	chr10	12989377	MNEc_2_10_12989377_PC	blood	MonoHighResolution	Inter
AX-103813800	chr10	12991831	MNEc_2_10_12991831_PC	blood	PolyHighResolution	Intra
AX-104883073	chr10	12993577	MNEc_2_10_12993577_PC	hair	MonoHighResolution	Intra
AX-103629658	chr10	12994556	MNEc_2_10_12994556_PC	hair	NoMinorHom	Intra
AX-105012904	chr10	13004730	MNEc_2_10_13004730_BIEC2-101478	blood	PolyHighResolution	VIP
AX-104060136	chr10	13015997	MNEc_2_10_13015997_PC	hair	NoMinorHom	Intra
AX-103830898	chr10	13024410	MNEc_2_10_13024410_PC	hair	NoMinorHom	Intra
AX-104884310	chr10	13035705	MNEc_2_10_13035705_PC	hair	PolyHighResolution	Intra
AX-104165622	chr10	13035989	MNEc_2_10_13035989_PC	hair	PolyHighResolution	Intra
AX-103061207	chr10	13038416	MNEc_2_10_13038416_PC	blood	NoMinorHom	Intra
AX-104398028	chr10	13041109	MNEc_2_10_13041109_PC	blood	NoMinorHom	Inter
AX-103869770	chr10	13045460	MNEc_2_10_13045460_PC	hair	PolyHighResolution	Inter
AX-103259692	chr10	13055113	MNEc_2_10_13055113_PC	blood	PolyHighResolution	Intra
AX-103734407	chr10	13055444	MNEc_2_10_13055444_PC	blood	NoMinorHom	Intra
AX-104847846	chr10	13060121	MNEc_2_10_13060121_PC	hair	NoMinorHom	Intra
AX-103269254	chr10	13064686	MNEc_2_10_13064686_PC	blood	MonoHighResolution	Intra
AX-104790595	chr10	13066419	MNEc_2_10_13066419_PC	hair	NoMinorHom	Intra
AX-104694441	chr10	13068234	MNEc_2_10_13068234_PC	blood	PolyHighResolution	Intra
AX-104691603	chr10	13070818	MNEc_2_10_13070818_PC	blood	PolyHighResolution	Inter
AX-103351988	chr10	13075518	MNEc_2_10_13075518_PC	hair	PolyHighResolution	Inter
AX-104641195	chr10	1307668	MNEc_2_10_1307668_PC	blood	PolyHighResolution	Intra
AX-103536786	chr10	13092061	MNEc_2_10_13092061_PC	blood	PolyHighResolution	Inter
AX-103042434	chr10	13092701	MNEc_2_10_13092701_PC	blood	PolyHighResolution	Intra
AX-103747161	chr10	13097117	MNEc_2_10_13097117_PC	blood	PolyHighResolution	Intra
AX-102961995	chr10	13097190	MNEc_2_10_13097190_PC	blood	PolyHighResolution	Inter
AX-103157519	chr10	13103055	MNEc_2_10_13103055_PC	blood	MonoHighResolution	Intra
AX-104392700	chr10	13105119	MNEc_2_10_13105119_PC	hair	NoMinorHom	Inter
AX-104683008	chr10	13112293	MNEc_2_10_13112293_PC	blood	PolyHighResolution	Intra
AX-104340483	chr10	13113977	MNEc_2_10_13113977_PC	blood	PolyHighResolution	Intra
AX-103217340	chr10	13118507	MNEc_2_10_13118507_PC	blood	PolyHighResolution	Intra
AX-103913602	chr10	1312705	MNEc_2_10_1312705_PC	blood	PolyHighResolution	Intra
AX-103762434	chr10	13130305	MNEc_2_10_13130305_PC	blood	PolyHighResolution	Inter
AX-103259635	chr10	13133317	MNEc_2_10_13133317_BIEC2_107387	blood	PolyHighResolution	VIP
AX-105003779	chr10	1313345	MNEc_2_10_1313345_PC	blood	PolyHighResolution	Intra
AX-103828948	chr10	13135924	MNEc_2_10_13135924_PC	blood	PolyHighResolution	Intra
AX-103499721	chr10	13138740	MNEc_2_10_13138740_BIEC2_107388	blood	PolyHighResolution	VIP
AX-103639455	chr10	13152677	MNEc_2_10_13152677_PC	blood	PolyHighResolution	Intra
AX-104012414	chr10	1315300	MNEc_2_10_1315300_PC	blood	PolyHighResolution	Intra
AX-104274608	chr10	13158339	MNEc_2_10_13158339_PC	blood	PolyHighResolution	Inter
AX-103958226	chr10	13168589	MNEc_2_10_13168589_PC	blood	PolyHighResolution	Intra
AX-104603672	chr10	13170104	MNEc_2_10_13170104_PC	blood	PolyHighResolution	Intra
AX-103356343	chr10	13178944	MNEc_2_10_13178944_PC	blood	PolyHighResolution	Intra
AX-104866050	chr10	13185845	MNEc_2_10_13185845_PC	blood	PolyHighResolution	Inter
AX-104322775	chr10	13186604	MNEc_2_10_13186604_PC	blood	PolyHighResolution	Diverse
AX-103597123	chr10	13189651	MNEc_2_10_13189651_PC	blood	PolyHighResolution	Intra
AX-104653493	chr10	13193093	MNEc_2_10_13193093_PC	hair	NoMinorHom	Inter
AX-103586609	chr10	13199170	MNEc_2_10_13199170_PC	hair	NoMinorHom	Intra
AX-103601441	chr10	13203252	MNEc_2_10_13203252_PC	blood	NoMinorHom	Inter
AX-103644784	chr10	13203303	MNEc_2_10_13203303_PC	blood	PolyHighResolution	Intra
AX-103670434	chr10	13204348	MNEc_2_10_13204348_PC	blood	PolyHighResolution	Intra
AX-103816223	chr10	13214988	MNEc_2_10_13214988_PC	blood	MonoHighResolution	Inter
AX-104357755	chr10	13226111	MNEc_2_10_13226111_PC	blood	PolyHighResolution	Inter
AX-104099549	chr10	13226274	MNEc_2_10_13226274_PC	blood	PolyHighResolution	Intra
AX-104224846	chr10	13226739	MNEc_2_10_13226739_PC	blood	PolyHighResolution	Inter
AX-104019320	chr10	13227397	MNEc_2_10_13227397_PC	blood	PolyHighResolution	Inter
AX-103273662	chr10	13228964	MNEc_2_10_13228964_BIEC2_107417	blood	PolyHighResolution	VIP
AX-103926495	chr10	13229412	MNEc_2_10_13229412_BIEC2_107418	blood	PolyHighResolution	VIP
AX-103902219	chr10	13230656	MNEc_2_10_13230656_PC	blood	PolyHighResolution	Intra
AX-103826176	chr10	13232022	MNEc_2_10_13232022_PC	blood	PolyHighResolution	Intra
AX-104394078	chr10	13237640	MNEc_2_10_13237640_PC	blood	PolyHighResolution	Inter
AX-103851435	chr10	13240498	MNEc_2_10_13240498_PC	blood	PolyHighResolution	Inter
AX-104422834	chr10	13244355	MNEc_2_10_13244355_PC	blood	PolyHighResolution	Intra
AX-104551654	chr10	1324916	MNEc_2_10_1324916_PC	blood	NoMinorHom	Intra
AX-104529057	chr10	13255354	MNEc_2_10_13255354_BIEC2_107420	blood	MonoHighResolution	VIP
AX-104035834	chr10	13259015	MNEc_2_10_13259015_PC	blood	PolyHighResolution	Intra
AX-103457517	chr10	13264879	MNEc_2_10_13264879_PC	blood	PolyHighResolution	Intra
AX-104375231	chr10	1326800	MNEc_2_10_1326800_PC	blood	PolyHighResolution	Intra
AX-104525626	chr10	13274260	MNEc_2_10_13274260_PC	blood	PolyHighResolution	Intra
AX-103164895	chr10	13280180	MNEc_2_10_13280180_PC	blood	NoMinorHom	Inter
AX-103007294	chr10	13285498	MNEc_2_10_13285498_PC	blood	NoMinorHom	Inter
AX-104792795	chr10	13291596	MNEc_2_10_13291596_PC	blood	PolyHighResolution	Intra
AX-104048767	chr10	13297557	MNEc_2_10_13297557_PC	blood	PolyHighResolution	Intra
AX-104699600	chr10	13299394	MNEc_2_10_13299394_PC	blood	MonoHighResolution	Intra
AX-104013114	chr10	1330186	MNEc_2_10_1330186_PC	blood	PolyHighResolution	Inter
AX-104206117	chr10	13304999	MNEc_2_10_13304999_PC	blood	PolyHighResolution	Intra
AX-103985942	chr10	13309172	MNEc_2_10_13309172_PC	blood	NoMinorHom	Inter
AX-104042255	chr10	13310489	MNEc_2_10_13310489_PC	blood	PolyHighResolution	Diverse
AX-104835973	chr10	13311422	MNEc_2_10_13311422_BIEC2_107426	blood	PolyHighResolution	VIP
AX-104578300	chr10	13312729	MNEc_2_10_13312729_PC	blood	PolyHighResolution	Inter
AX-104145444	chr10	13313739	MNEc_2_10_13313739_PC	blood	NoMinorHom	Inter
AX-103942304	chr10	13316119	MNEc_2_10_13316119_PC	blood	NoMinorHom	Inter
AX-103660839	chr10	13318853	MNEc_2_10_13318853_PC	blood	PolyHighResolution	Inter
AX-104283488	chr10	13320772	MNEc_2_10_13320772_PC	blood	NoMinorHom	Inter
AX-103360855	chr10	1332293	MNEc_2_10_1332293_PC	blood	PolyHighResolution	Intra
AX-103505018	chr10	13324377	MNEc_2_10_13324377_PC	blood	NoMinorHom	Inter
AX-103465415	chr10	13324548	MNEc_2_10_13324548_PC	blood	NoMinorHom	Inter
AX-103683876	chr10	13341223	MNEc_2_10_13341223_PC	blood	PolyHighResolution	Inter
AX-102997870	chr10	13344173	MNEc_2_10_13344173_PC	blood	PolyHighResolution	Inter
AX-104740587	chr10	13362863	MNEc_2_10_13362863_PC	blood	PolyHighResolution	Inter
AX-104315217	chr10	1336528	MNEc_2_10_1336528_PC	blood	PolyHighResolution	Intra
AX-104320080	chr10	13369717	MNEc_2_10_13369717_PC	blood	MonoHighResolution	Inter
AX-104040720	chr10	13380309	MNEc_2_10_13380309_PC	blood	PolyHighResolution	Intra
AX-104379237	chr10	13381078	MNEc_2_10_13381078_PC	blood	NoMinorHom	Inter
AX-103633004	chr10	13382184	MNEc_2_10_13382184_BIEC2_102466	blood	PolyHighResolution	VIP
AX-104851949	chr10	13384195	MNEc_2_10_13384195_PC	hair	MonoHighResolution	Inter
AX-103896085	chr10	13387234	MNEc_2_10_13387234_PC	blood	PolyHighResolution	Intra
AX-104634474	chr10	13393937	MNEc_2_10_13393937_PC	blood	PolyHighResolution	Inter
AX-103517135	chr10	13398822	MNEc_2_10_13398822_PC	blood	PolyHighResolution	Intra
AX-102960303	chr10	13408657	MNEc_2_10_13408657_BIEC2_107441	blood	PolyHighResolution	VIP
AX-103829859	chr10	13411771	MNEc_2_10_13411771_TBIEC2_107442	blood	PolyHighResolution	VIP
AX-104622829	chr10	13414326	MNEc_2_10_13414326_PC	blood	PolyHighResolution	Intra
AX-103761788	chr10	1341510	MNEc_2_10_1341510_PC	blood	PolyHighResolution	Intra
AX-104319039	chr10	1341591	MNEc_2_10_1341591_PC	blood	PolyHighResolution	Intra
AX-104599727	chr10	1341618	MNEc_2_10_1341618_PC	blood	PolyHighResolution	Intra
AX-104943584	chr10	13420043	MNEc_2_10_13420043_PC	blood	NoMinorHom	Inter
AX-104834978	chr10	13425769	MNEc_2_10_13425769_PC	blood	PolyHighResolution	Intra
AX-103108767	chr10	13426745	MNEc_2_10_13426745_PC	blood	PolyHighResolution	Diverse
AX-103933292	chr10	13429421	MNEc_2_10_13429421_PC	blood	PolyHighResolution	Inter
AX-102976963	chr10	13429460	MNEc_2_10_13429460_PC	blood	PolyHighResolution	Inter
AX-105006829	chr10	13435157	MNEc_2_10_13435157_TBIEC2_107450	blood	PolyHighResolution	VIP
AX-103233379	chr10	13438442	MNEc_2_10_13438442_PC	blood	PolyHighResolution	Intra
AX-103244914	chr10	13439561	MNEc_2_10_13439561_PC	blood	PolyHighResolution	Intra
AX-104248195	chr10	13441722	MNEc_2_10_13441722_PC	blood	PolyHighResolution	Intra
AX-103041559	chr10	13446108	MNEc_2_10_13446108_PC	hair	NoMinorHom	Inter
AX-103270100	chr10	13452353	MNEc_2_10_13452353_BIEC2_107457	blood	PolyHighResolution	VIP
AX-103750018	chr10	13453483	MNEc_2_10_13453483_PC	blood	PolyHighResolution	Intra
AX-103426043	chr10	13454723	MNEc_2_10_13454723_PC	blood	PolyHighResolution	Inter
AX-104115817	chr10	13455543	MNEc_2_10_13455543_PC	blood	PolyHighResolution	Intra
AX-104860503	chr10	13455698	MNEc_2_10_13455698_PC	blood	NoMinorHom	Inter
AX-104607814	chr10	13458370	MNEc_2_10_13458370_PC	blood	PolyHighResolution	Inter
AX-103297653	chr10	13465934	MNEc_2_10_13465934_PC	blood	PolyHighResolution	Diverse
AX-104539480	chr10	13466011	MNEc_2_10_13466011_PC	blood	PolyHighResolution	Inter
AX-104056104	chr10	13472462	MNEc_2_10_13472462_PC	blood	PolyHighResolution	Intra
AX-103436192	chr10	13477364	MNEc_2_10_13477364_PC	blood	PolyHighResolution	Intra
AX-104975397	chr10	1348330	MNEc_2_10_1348330_PC	blood	PolyHighResolution	Intra
AX-103395919	chr10	13487990	MNEc_2_10_13487990_BIEC2_107472	blood	PolyHighResolution	VIP
AX-103474932	chr10	13496227	MNEc_2_10_13496227_PC	blood	PolyHighResolution	Intra
AX-103477669	chr10	13500525	MNEc_2_10_13500525_PC	blood	PolyHighResolution	Inter
AX-103398206	chr10	13501411	MNEc_2_10_13501411_PC	blood	PolyHighResolution	Inter
AX-104286756	chr10	13504272	MNEc_2_10_13504272_PC	blood	PolyHighResolution	Inter
AX-104417590	chr10	13507781	MNEc_2_10_13507781_PC	blood	PolyHighResolution	Intra
AX-104804209	chr10	13517255	MNEc_2_10_13517255_PC	blood	PolyHighResolution	Inter
AX-104531996	chr10	13521003	MNEc_2_10_13521003_PC	blood	PolyHighResolution	Inter
AX-104302770	chr10	13530132	MNEc_2_10_13530132_PC	blood	NoMinorHom	Inter
AX-104613339	chr10	13532825	MNEc_2_10_13532825_PC	blood	PolyHighResolution	Inter
AX-105012905	chr10	13535593	MNEc_2_10_13535593_BIEC2_107477	blood	PolyHighResolution	VIP
AX-103887303	chr10	13535903	MNEc_2_10_13535903_PC	blood	PolyHighResolution	Intra
AX-102980696	chr10	13537344	MNEc_2_10_13537344_PC	blood	PolyHighResolution	Diverse
AX-104892592	chr10	13544707	MNEc_2_10_13544707_PC	blood	PolyHighResolution	Intra
AX-103063690	chr10	13545751	MNEc_2_10_13545751_PC	blood	PolyHighResolution	Inter
AX-103714923	chr10	13559101	MNEc_2_10_13559101_PC	blood	NoMinorHom	Inter
AX-103497901	chr10	13562240	MNEc_2_10_13562240_PC	blood	PolyHighResolution	Inter
AX-103252306	chr10	13571620	MNEc_2_10_13571620_PC	blood	NoMinorHom	Inter
AX-103541524	chr10	13571715	MNEc_2_10_13571715_PC	blood	PolyHighResolution	Inter
AX-104613849	chr10	13572329	MNEc_2_10_13572329_PC	blood	PolyHighResolution	Intra
AX-103880121	chr10	1357280	MNEc_2_10_1357280_BIEC2_97197	blood	PolyHighResolution	VIP
AX-104528056	chr10	13575076	MNEc_2_10_13575076_PC	blood	PolyHighResolution	Intra
AX-104040265	chr10	13585202	MNEc_2_10_13585202_PC	blood	PolyHighResolution	Intra
AX-102956685	chr10	13589234	MNEc_2_10_13589234_BIEC2_107492	blood	PolyHighResolution	VIP
AX-103012588	chr10	13590394	MNEc_2_10_13590394_PC	blood	PolyHighResolution	Inter
AX-104553499	chr10	13593048	MNEc_2_10_13593048_BIEC2_107494	blood	PolyHighResolution	VIP
AX-104238363	chr10	13593270	MNEc_2_10_13593270_PC	blood	PolyHighResolution	Intra
AX-103481627	chr10	1359553	MNEc_2_10_1359553_PC	blood	PolyHighResolution	Intra
AX-104743983	chr10	13605872	MNEc_2_10_13605872_PC	blood	PolyHighResolution	Intra
AX-104588638	chr10	13617450	MNEc_2_10_13617450_PC	blood	NoMinorHom	Inter
AX-103958895	chr10	13617939	MNEc_2_10_13617939_PC	blood	NoMinorHom	Inter
AX-104931043	chr10	13621281	MNEc_2_10_13621281_PC	blood	NoMinorHom	Inter
AX-104510783	chr10	13622623	MNEc_2_10_13622623_PC	blood	PolyHighResolution	Intra
AX-103404042	chr10	13625723	MNEc_2_10_13625723_PC	blood	PolyHighResolution	Intra
AX-103148545	chr10	13630393	MNEc_2_10_13630393_PC	blood	PolyHighResolution	Inter
AX-104793272	chr10	13631061	MNEc_2_10_13631061_PC	blood	PolyHighResolution	Intra
AX-104727880	chr10	13631906	MNEc_2_10_13631906_PC	blood	NoMinorHom	Inter
AX-104421706	chr10	1363721	MNEc_2_10_1363721_PC	hair	PolyHighResolution	Intra
AX-104537578	chr10	1364200	MNEc_2_10_1364200_PC	blood	PolyHighResolution	Intra
AX-104121600	chr10	13644183	MNEc_2_10_13644183_PC	blood	PolyHighResolution	Intra
AX-103082059	chr10	1366078	MNEc_2_10_1366078_PC	blood	PolyHighResolution	Inter
AX-104061657	chr10	13663846	MNEc_2_10_13663846_PC	blood	NoMinorHom	Inter
AX-103929928	chr10	13665277	MNEc_2_10_13665277_PC	blood	NoMinorHom	Intra
AX-104297637	chr10	13666380	MNEc_2_10_13666380_PC	blood	NoMinorHom	Inter
AX-104694294	chr10	13680447	MNEc_2_10_13680447_PC	blood	PolyHighResolution	Intra
AX-104484652	chr10	13681247	MNEc_2_10_13681247_PC	hair	NoMinorHom	Inter
AX-103445597	chr10	13682314	MNEc_2_10_13682314_PC	blood	PolyHighResolution	Inter
AX-104231261	chr10	1368375	MNEc_2_10_1368375_PC	blood	PolyHighResolution	Inter
AX-104166220	chr10	13688042	MNEc_2_10_13688042_PC	blood	PolyHighResolution	Intra
AX-104242691	chr10	1369142	MNEc_2_10_1369142_PC	blood	PolyHighResolution	Diverse
AX-103341429	chr10	13692688	MNEc_2_10_13692688_PC	blood	PolyHighResolution	Intra
AX-104244873	chr10	13694376	MNEc_2_10_13694376_PC	blood	PolyHighResolution	Intra
AX-104954202	chr10	13695061	MNEc_2_10_13695061_PC	blood	PolyHighResolution	Intra
AX-103953312	chr10	13703290	MNEc_2_10_13703290_PC	blood	PolyHighResolution	Inter
AX-102953274	chr10	13707065	MNEc_2_10_13707065_BIEC2_107524	blood	MonoHighResolution	VIP
AX-103402419	chr10	13717642	MNEc_2_10_13717642_PC	blood	PolyHighResolution	Diverse
AX-104924585	chr10	13720237	MNEc_2_10_13720237_PC	blood	NoMinorHom	Inter
AX-104655256	chr10	13728891	MNEc_2_10_13728891_PC	blood	PolyHighResolution	Inter
AX-103823193	chr10	1373249	MNEc_2_10_1373249_PC	blood	NoMinorHom	Inter
AX-103651184	chr10	13732941	MNEc_2_10_13732941_PC	blood	PolyHighResolution	Intra
AX-104261901	chr10	13734271	MNEc_2_10_13734271_PC	blood	PolyHighResolution	Inter
AX-103757680	chr10	13740459	MNEc_2_10_13740459_PC	blood	PolyHighResolution	Inter
AX-103381274	chr10	13743483	MNEc_2_10_13743483_PC	blood	NoMinorHom	Inter
AX-104344054	chr10	1374349	MNEc_2_10_1374349_PC	blood	PolyHighResolution	Inter
AX-103791469	chr10	13743900	MNEc_2_10_13743900_PC	blood	NoMinorHom	Inter
AX-104471101	chr10	13745244	MNEc_2_10_13745244_BIEC2_102569	blood	PolyHighResolution	VIP
AX-104845694	chr10	13746522	MNEc_2_10_13746522_PC	blood	PolyHighResolution	Intra
AX-103530086	chr10	13751393	MNEc_2_10_13751393_PC	blood	PolyHighResolution	Inter
AX-104120729	chr10	13755210	MNEc_2_10_13755210_UKUL2084	blood	PolyHighResolution	VIP
AX-103526150	chr10	13756022	MNEc_2_10_13756022_PC	blood	PolyHighResolution	Intra
AX-102974872	chr10	13757403	MNEc_2_10_13757403_PC	blood	PolyHighResolution	Intra
AX-103866364	chr10	13758565	MNEc_2_10_13758565_PC	blood	NoMinorHom	Inter
AX-103849741	chr10	13759552	MNEc_2_10_13759552_PC	blood	PolyHighResolution	Inter
AX-104647236	chr10	13760142	MNEc_2_10_13760142_CUHSNP00115163	blood	PolyHighResolution	VIP
AX-103331616	chr10	13760693	MNEc_2_10_13760693_PC	blood	PolyHighResolution	Inter
AX-104161830	chr10	13761220	MNEc_2_10_13761220_PC	blood	PolyHighResolution	Inter
AX-104717394	chr10	13761420	MNEc_2_10_13761420_PC	blood	PolyHighResolution	Intra
AX-104066665	chr10	13761489	MNEc_2_10_13761489_PC	blood	PolyHighResolution	Diverse
AX-104079292	chr10	13763128	MNEc_2_10_13763128_PC	blood	PolyHighResolution	Inter
AX-103071350	chr10	13775275	MNEc_2_10_13775275_PC	blood	PolyHighResolution	Intra
AX-103668306	chr10	13779142	MNEc_2_10_13779142_PC	blood	PolyHighResolution	Intra
AX-104540309	chr10	1380233	MNEc_2_10_1380233_PC	blood	PolyHighResolution	Intra
AX-104467708	chr10	13808068	MNEc_2_10_13808068_PC	blood	PolyHighResolution	Intra
AX-104061793	chr10	13808324	MNEc_2_10_13808324_PC	blood	NoMinorHom	Inter
AX-104289962	chr10	1380867	MNEc_2_10_1380867_PC	blood	PolyHighResolution	Intra
AX-104723369	chr10	13809927	MNEc_2_10_13809927_PC	blood	PolyHighResolution	Intra
AX-104436499	chr10	13817610	MNEc_2_10_13817610_PC	blood	PolyHighResolution	Inter
AX-104463181	chr10	13819131	MNEc_2_10_13819131_PC	blood	PolyHighResolution	Intra
AX-103967252	chr10	13822721	MNEc_2_10_13822721_PC	blood	PolyHighResolution	Intra
AX-103995158	chr10	13826277	MNEc_2_10_13826277_BIEC2_102599	blood	PolyHighResolution	VIP
AX-104176875	chr10	13827390	MNEc_2_10_13827390_PC	blood	PolyHighResolution	Intra
AX-104331671	chr10	13828644	MNEc_2_10_13828644_PC	blood	PolyHighResolution	Intra
AX-104438390	chr10	13830627	MNEc_2_10_13830627_PC	blood	PolyHighResolution	Intra
AX-104169803	chr10	13832925	MNEc_2_10_13832925_PC	blood	PolyHighResolution	Inter
AX-103979720	chr10	13835400	MNEc_2_10_13835400_PC	blood	PolyHighResolution	Inter
AX-103807393	chr10	13841028	MNEc_2_10_13841028_PC	blood	PolyHighResolution	Intra
AX-104784606	chr10	13842448	MNEc_2_10_13842448_PC	blood	PolyHighResolution	Inter
AX-104285484	chr10	13850810	MNEc_2_10_13850810_PC	blood	PolyHighResolution	Intra
AX-103960057	chr10	13857380	MNEc_2_10_13857380_PC	blood	PolyHighResolution	Intra
AX-104903923	chr10	13857482	MNEc_2_10_13857482_PC	blood	NoMinorHom	Inter
AX-103631223	chr10	13857578	MNEc_2_10_13857578_PC	blood	PolyHighResolution	Intra
AX-104365921	chr10	13865776	MNEc_2_10_13865776_PC	blood	PolyHighResolution	Intra
AX-104667356	chr10	1386891	MNEc_2_10_1386891_PC	blood	PolyHighResolution	Inter
AX-103271381	chr10	13882990	MNEc_2_10_13882990_PC	blood	PolyHighResolution	Intra
AX-104248822	chr10	13885381	MNEc_2_10_13885381_PC	blood	PolyHighResolution	Intra
AX-104349898	chr10	13886905	MNEc_2_10_13886905_PC	blood	PolyHighResolution	Intra
AX-103132894	chr10	13887550	MNEc_2_10_13887550_PC	blood	PolyHighResolution	Intra
AX-103142534	chr10	13889546	MNEc_2_10_13889546_PC	blood	PolyHighResolution	Intra
AX-104938247	chr10	13889776	MNEc_2_10_13889776_PC	blood	PolyHighResolution	Inter
AX-103996975	chr10	1389068	MNEc_2_10_1389068_PC	blood	PolyHighResolution	Intra
AX-103550282	chr10	13892767	MNEc_2_10_13892767_PC	blood	PolyHighResolution	Intra
AX-104670107	chr10	13898828	MNEc_2_10_13898828_PC	blood	PolyHighResolution	Intra
AX-103321754	chr10	13899388	MNEc_2_10_13899388_PC	blood	PolyHighResolution	Inter
AX-105001621	chr10	13900676	MNEc_2_10_13900676_BIEC2_107639	blood	PolyHighResolution	VIP
AX-103731494	chr10	13901553	MNEc_2_10_13901553_PC	blood	PolyHighResolution	Inter
AX-104579348	chr10	13901675	MNEc_2_10_13901675_PC	blood	MonoHighResolution	Inter
AX-103266140	chr10	13902950	MNEc_2_10_13902950_PC	blood	MonoHighResolution	Inter
AX-104326896	chr10	13903714	MNEc_2_10_13903714_PC	blood	PolyHighResolution	Intra
AX-104065308	chr10	13903765	MNEc_2_10_13903765_PC	blood	PolyHighResolution	Intra
AX-103741367	chr10	13908046	MNEc_2_10_13908046_PC	blood	PolyHighResolution	Intra
AX-104381937	chr10	13913224	MNEc_2_10_13913224_PC	blood	NoMinorHom	Inter
AX-103368433	chr10	13914392	MNEc_2_10_13914392_PC	blood	PolyHighResolution	Intra
AX-104396709	chr10	13914996	MNEc_2_10_13914996_PC	blood	PolyHighResolution	Intra
AX-104674584	chr10	13917500	MNEc_2_10_13917500_BIEC2-102680	blood	PolyHighResolution	VIP
AX-104632918	chr10	13920762	MNEc_2_10_13920762_BIEC2_102683	blood	PolyHighResolution	VIP
AX-103026417	chr10	13923957	MNEc_2_10_13923957_PC	blood	PolyHighResolution	Intra
AX-103983285	chr10	1392893	MNEc_2_10_1392893_PC	blood	PolyHighResolution	Inter
AX-103442908	chr10	13931503	MNEc_2_10_13931503_PC	blood	NoMinorHom	Inter
AX-104339615	chr10	13940654	MNEc_2_10_13940654_PC	blood	NoMinorHom	Inter
AX-103021884	chr10	13952754	MNEc_2_10_13952754_PC	blood	NoMinorHom	Inter
AX-103952712	chr10	13957024	MNEc_2_10_13957024_PC	blood	MonoHighResolution	Inter
AX-103595538	chr10	13957790	MNEc_2_10_13957790_PC	blood	PolyHighResolution	Intra
AX-103799287	chr10	13962715	MNEc_2_10_13962715_PC	blood	NoMinorHom	Inter
AX-103880338	chr10	13963343	MNEc_2_10_13963343_PC	blood	PolyHighResolution	Intra
AX-104813787	chr10	1397026	MNEc_2_10_1397026_PC	blood	PolyHighResolution	Intra
AX-104596078	chr10	13972606	MNEc_2_10_13972606_PC	blood	PolyHighResolution	Intra
AX-103990748	chr10	13975408	MNEc_2_10_13975408_PC	blood	NoMinorHom	Diverse
AX-103830620	chr10	13975475	MNEc_2_10_13975475_PC	blood	PolyHighResolution	Intra
AX-103012183	chr10	13979831	MNEc_2_10_13979831_BIEC2_102734	blood	PolyHighResolution	VIP
AX-103489896	chr10	13984691	MNEc_2_10_13984691_PC	blood	PolyHighResolution	Intra
AX-103191981	chr10	13994119	MNEc_2_10_13994119_PC	blood	PolyHighResolution	Inter
AX-104166560	chr10	13995269	MNEc_2_10_13995269_PC	blood	PolyHighResolution	Intra
AX-104484354	chr10	13998031	MNEc_2_10_13998031_PC	blood	MonoHighResolution	Inter
AX-103679888	chr10	14007402	MNEc_2_10_14007402_PC	blood	PolyHighResolution	Intra
AX-104346421	chr10	1400865	MNEc_2_10_1400865_PC	blood	PolyHighResolution	Intra
AX-104883942	chr10	14014215	MNEc_2_10_14014215_PC	blood	PolyHighResolution	Intra
AX-104224533	chr10	14015455	MNEc_2_10_14015455_PC	hair	NoMinorHom	Intra
AX-104377438	chr10	14017250	MNEc_2_10_14017250_PC	blood	PolyHighResolution	Inter
AX-103032651	chr10	14017656	MNEc_2_10_14017656_PC	blood	PolyHighResolution	Inter
AX-104320843	chr10	1401920	MNEc_2_10_1401920_PC	blood	PolyHighResolution	Intra
AX-103299217	chr10	14021914	MNEc_2_10_14021914_BIEC2_102753	hair	PolyHighResolution	VIP
AX-104172912	chr10	1402386	MNEc_2_10_1402386_BIEC2_97231	blood	PolyHighResolution	VIP
AX-103288445	chr10	14024375	MNEc_2_10_14024375_PC	blood	MonoHighResolution	Intra
AX-103751968	chr10	14025078	MNEc_2_10_14025078_PC	blood	MonoHighResolution	Inter
AX-103265363	chr10	14034966	MNEc_2_10_14034966_BIEC2_102759	blood	PolyHighResolution	VIP
AX-103174312	chr10	14035711	MNEc_2_10_14035711_PC	blood	PolyHighResolution	Intra
AX-104131176	chr10	1403574	MNEc_2_10_1403574_PC	blood	PolyHighResolution	Intra
AX-103821287	chr10	14036586	MNEc_2_10_14036586_PC	blood	PolyHighResolution	Intra
AX-103587188	chr10	1403722	MNEc_2_10_1403722_PC	blood	PolyHighResolution	Intra
AX-103778447	chr10	14041914	MNEc_2_10_14041914_PC	blood	NoMinorHom	Inter
AX-104608132	chr10	1405346	MNEc_2_10_1405346_PC	blood	PolyHighResolution	Intra
AX-102989031	chr10	14056592	MNEc_2_10_14056592_PC	blood	PolyHighResolution	Intra
AX-103313866	chr10	1405844	MNEc_2_10_1405844_PC	hair	NoMinorHom	Intra
AX-104712241	chr10	14059196	MNEc_2_10_14059196_PC	blood	PolyHighResolution	Inter
AX-103182238	chr10	1406159	MNEc_2_10_1406159_PC	blood	PolyHighResolution	Inter
AX-103221318	chr10	14070039	MNEc_2_10_14070039_PC	hair	MonoHighResolution	Intra
AX-103856041	chr10	14071778	MNEc_2_10_14071778_PC	blood	PolyHighResolution	Inter
AX-103332030	chr10	14071956	MNEc_2_10_14071956_PC	blood	NoMinorHom	Inter
AX-103903088	chr10	14073176	MNEc_2_10_14073176_PC	blood	NoMinorHom	Inter
AX-103186507	chr10	14078320	MNEc_2_10_14078320_PC	blood	PolyHighResolution	Intra
AX-104937877	chr10	14083179	MNEc_2_10_14083179_BIEC2_107761	blood	PolyHighResolution	VIP
AX-103184652	chr10	14085872	MNEc_2_10_14085872_PC	blood	PolyHighResolution	Intra
AX-104394802	chr10	14093358	MNEc_2_10_14093358_PC	blood	PolyHighResolution	Intra
AX-103499558	chr10	14093628	MNEc_2_10_14093628_PC	blood	PolyHighResolution	Inter
AX-103713187	chr10	14094017	MNEc_2_10_14094017_PC	blood	PolyHighResolution	Intra
AX-104134319	chr10	14095037	MNEc_2_10_14095037_PC	hair	NoMinorHom	Inter
AX-104523417	chr10	14095188	MNEc_2_10_14095188_PC	blood	PolyHighResolution	Intra
AX-104763816	chr10	14096832	MNEc_2_10_14096832_PC	blood	PolyHighResolution	Intra
AX-104061704	chr10	14096923	MNEc_2_10_14096923_PC	blood	PolyHighResolution	Intra
AX-103563417	chr10	14097273	MNEc_2_10_14097273_PC	blood	PolyHighResolution	Intra
AX-103755273	chr10	14099221	MNEc_2_10_14099221_PC	blood	PolyHighResolution	Intra
AX-104117129	chr10	14102097	MNEc_2_10_14102097_PC	blood	PolyHighResolution	Inter
AX-103947846	chr10	14107599	MNEc_2_10_14107599_PC	hair	MonoHighResolution	Intra
AX-103818480	chr10	14114057	MNEc_2_10_14114057_PC	hair	MonoHighResolution	Inter
AX-104270856	chr10	14114917	MNEc_2_10_14114917_PC	hair	PolyHighResolution	Intra
AX-104804812	chr10	14114999	MNEc_2_10_14114999_PC	blood	PolyHighResolution	Intra
AX-103152733	chr10	14137019	MNEc_2_10_14137019_PC	hair	NoMinorHom	Intra
AX-104590388	chr10	14147097	MNEc_2_10_14147097_PC	hair	NoMinorHom	Inter
AX-103540167	chr10	14149833	MNEc_2_10_14149833_PC	hair	NoMinorHom	Intra
AX-104934404	chr10	14159421	MNEc_2_10_14159421_PC	hair	PolyHighResolution	Intra
AX-103060336	chr10	14160605	MNEc_2_10_14160605_BIEC2_103043	blood	MonoHighResolution	VIP
AX-104661310	chr10	1416271	MNEc_2_10_1416271_PC	blood	NoMinorHom	Inter
AX-104416960	chr10	14162876	MNEc_2_10_14162876_PC	blood	NoMinorHom	Inter
AX-104163563	chr10	14164185	MNEc_2_10_14164185_PC	hair	PolyHighResolution	Intra
AX-103155085	chr10	14166129	MNEc_2_10_14166129_PC	blood	PolyHighResolution	Inter
AX-104675617	chr10	14174252	MNEc_2_10_14174252_PC	blood	PolyHighResolution	Intra
AX-103962641	chr10	14184824	MNEc_2_10_14184824_PC	hair	NoMinorHom	Inter
AX-104201937	chr10	14185962	MNEc_2_10_14185962_PC	hair	NoMinorHom	Intra
AX-104894784	chr10	14188871	MNEc_2_10_14188871_PC	hair	NoMinorHom	Intra
AX-103541566	chr10	14195396	MNEc_2_10_14195396_PC	hair	MonoHighResolution	Inter
AX-104734401	chr10	14197259	MNEc_2_10_14197259_PC	hair	MonoHighResolution	Intra
AX-103551879	chr10	14197475	MNEc_2_10_14197475_PC	blood	PolyHighResolution	Inter
AX-103468494	chr10	14197970	MNEc_2_10_14197970_PC	blood	PolyHighResolution	Intra
AX-104214867	chr10	14202558	MNEc_2_10_14202558_PC	blood	PolyHighResolution	Intra
AX-103205908	chr10	14202879	MNEc_2_10_14202879_PC	blood	PolyHighResolution	Intra
AX-103886489	chr10	14207100	MNEc_2_10_14207100_PC	blood	PolyHighResolution	Inter
AX-104595512	chr10	14207873	MNEc_2_10_14207873_PC	blood	PolyHighResolution	Intra
AX-104827996	chr10	14209471	MNEc_2_10_14209471_BIEC2_103098	blood	PolyHighResolution	VIP
AX-104028790	chr10	14220311	MNEc_2_10_14220311_BIEC2_103116	blood	PolyHighResolution	VIP
AX-103517943	chr10	14220911	MNEc_2_10_14220911_PC	blood	PolyHighResolution	Intra
AX-103494920	chr10	14222112	MNEc_2_10_14222112_PC	blood	PolyHighResolution	Inter
AX-104120858	chr10	14224901	MNEc_2_10_14224901_PC	blood	PolyHighResolution	Inter
AX-104741845	chr10	14229498	MNEc_2_10_14229498_PC	blood	NoMinorHom	Inter
AX-103384498	chr10	14235963	MNEc_2_10_14235963_PC	blood	PolyHighResolution	Diverse
AX-103277146	chr10	14236639	MNEc_2_10_14236639_PC	blood	PolyHighResolution	Inter
AX-103708976	chr10	14239049	MNEc_2_10_14239049_PC	blood	PolyHighResolution	Intra
AX-104853219	chr10	14239403	MNEc_2_10_14239403_PC	blood	PolyHighResolution	Inter
AX-104459985	chr10	14264314	MNEc_2_10_14264314_PC	blood	PolyHighResolution	Intra
AX-103809310	chr10	14282007	MNEc_2_10_14282007_PC	blood	PolyHighResolution	Density
AX-104619992	chr10	14282273	MNEc_2_10_14282273_BIEC2_103171	hair	NoMinorHom	VIP
AX-104025092	chr10	14282835	MNEc_2_10_14282835_PC	blood	NoMinorHom	Inter
AX-104155757	chr10	14283413	MNEc_2_10_14283413_PC	blood	PolyHighResolution	Inter
AX-104077941	chr10	14285008	MNEc_2_10_14285008_PC	blood	PolyHighResolution	Density
AX-103397964	chr10	14286714	MNEc_2_10_14286714_PC	blood	PolyHighResolution	Intra
AX-104274408	chr10	14299469	MNEc_2_10_14299469_PC	blood	PolyHighResolution	Inter
AX-104545701	chr10	14309305	MNEc_2_10_14309305_PC	hair	NoMinorHom	Intra
AX-102954904	chr10	14312396	MNEc_2_10_14312396_PC	blood	PolyHighResolution	Inter
AX-103709140	chr10	14323619	MNEc_2_10_14323619_BIEC2_103274	blood	PolyHighResolution	VIP
AX-103207971	chr10	14325577	MNEc_2_10_14325577_PC	blood	PolyHighResolution	Inter
AX-104555326	chr10	14332621	MNEc_2_10_14332621_PC	blood	PolyHighResolution	Inter
AX-103551968	chr10	14332988	MNEc_2_10_14332988_PC	blood	PolyHighResolution	Intra
AX-103022534	chr10	14342543	MNEc_2_10_14342543_PC	hair	MonoHighResolution	Intra
AX-104368748	chr10	14345814	MNEc_2_10_14345814_PC	hair	NoMinorHom	Intra
AX-103292377	chr10	1436106	MNEc_2_10_1436106_PC	hair	PolyHighResolution	Intra
AX-103482026	chr10	1436643	MNEc_2_10_1436643_PC	blood	MonoHighResolution	Inter
AX-103360205	chr10	14373452	MNEc_2_10_14373452_PC	blood	PolyHighResolution	Inter
AX-104144911	chr10	14373948	MNEc_2_10_14373948_PC	blood	PolyHighResolution	Intra
AX-103905455	chr10	14375942	MNEc_2_10_14375942_BIEC2_103334	blood	PolyHighResolution	VIP
AX-105008256	chr10	14379385	MNEc_2_10_14379385_PC	blood	PolyHighResolution	Inter
AX-104511417	chr10	14380636	MNEc_2_10_14380636_PC	blood	PolyHighResolution	Intra
AX-103717264	chr10	14381499	MNEc_2_10_14381499_PC	blood	PolyHighResolution	Intra
AX-103386535	chr10	14382274	MNEc_2_10_14382274_PC	blood	PolyHighResolution	Intra
AX-104890412	chr10	14383934	MNEc_2_10_14383934_PC	blood	PolyHighResolution	Intra
AX-102961924	chr10	14387192	MNEc_2_10_14387192_PC	blood	PolyHighResolution	Inter
AX-104960228	chr10	14392169	MNEc_2_10_14392169_PC	blood	PolyHighResolution	Inter
AX-103597181	chr10	14394104	MNEc_2_10_14394104_BIEC2_103346	blood	PolyHighResolution	VIP
AX-103813144	chr10	14397455	MNEc_2_10_14397455_PC	blood	PolyHighResolution	Diverse
AX-104566139	chr10	14401492	MNEc_2_10_14401492_BIEC2_103349	hair	PolyHighResolution	VIP
AX-104368109	chr10	14402122	MNEc_2_10_14402122_PC	blood	PolyHighResolution	Inter
AX-104270663	chr10	14406737	MNEc_2_10_14406737_PC	blood	PolyHighResolution	Intra
AX-103606993	chr10	14409580	MNEc_2_10_14409580_PC	blood	NoMinorHom	Inter
AX-104652180	chr10	14411915	MNEc_2_10_14411915_PC	blood	PolyHighResolution	Inter
AX-104570432	chr10	14421340	MNEc_2_10_14421340_PC	blood	PolyHighResolution	Intra
AX-104724054	chr10	14423980	MNEc_2_10_14423980_PC	hair	NoMinorHom	Intra
AX-104244515	chr10	1443027	MNEc_2_10_1443027_PC	hair	PolyHighResolution	Intra
AX-104285803	chr10	14436114	MNEc_2_10_14436114_BIEC2_103412	blood	PolyHighResolution	VIP
AX-103212964	chr10	14436419	MNEc_2_10_14436419_BIEC2_103415	blood	PolyHighResolution	VIP
AX-104443965	chr10	1443804	MNEc_2_10_1443804_PC	hair	PolyHighResolution	Intra
AX-102960101	chr10	14451735	MNEc_2_10_14451735_PC	blood	PolyHighResolution	Intra
AX-103966017	chr10	14453794	MNEc_2_10_14453794_PC	blood	PolyHighResolution	Intra
AX-103352174	chr10	14454742	MNEc_2_10_14454742_PC	blood	PolyHighResolution	Intra
AX-103297982	chr10	14454863	MNEc_2_10_14454863_PC	blood	NoMinorHom	Inter
AX-104095153	chr10	14460244	MNEc_2_10_14460244_PC	blood	PolyHighResolution	Inter
AX-103059406	chr10	14461078	MNEc_2_10_14461078_PC	blood	PolyHighResolution	Intra
AX-104703253	chr10	14461317	MNEc_2_10_14461317_PC	blood	PolyHighResolution	Inter
AX-104036283	chr10	14461597	MNEc_2_10_14461597_BIEC2_103442	blood	PolyHighResolution	VIP
AX-104567535	chr10	14463360	MNEc_2_10_14463360_BIEC2-103444	blood	PolyHighResolution	VIP
AX-103919027	chr10	1446442	MNEc_2_10_1446442_PC	blood	PolyHighResolution	Intra
AX-104492896	chr10	1446581	MNEc_2_10_1446581_PC	blood	PolyHighResolution	Intra
AX-103700588	chr10	14466983	MNEc_2_10_14466983_PC	blood	PolyHighResolution	Intra
AX-103239983	chr10	14468987	MNEc_2_10_14468987_PC	blood	PolyHighResolution	Intra
AX-104019382	chr10	1446957	MNEc_2_10_1446957_PC	blood	MonoHighResolution	Intra
AX-103320430	chr10	14474693	MNEc_2_10_14474693_PC	blood	PolyHighResolution	Intra
AX-103088493	chr10	14475062	MNEc_2_10_14475062_PC	blood	PolyHighResolution	Intra
AX-104159394	chr10	14476872	MNEc_2_10_14476872_PC	blood	PolyHighResolution	Inter
AX-103827040	chr10	14477893	MNEc_2_10_14477893_PC	blood	PolyHighResolution	Intra
AX-103755727	chr10	14479341	MNEc_2_10_14479341_PC	blood	PolyHighResolution	Intra
AX-104676188	chr10	14480251	MNEc_2_10_14480251_PC	blood	NoMinorHom	Inter
AX-103769031	chr10	14497661	MNEc_2_10_14497661_PC	blood	PolyHighResolution	Inter
AX-103156753	chr10	14497832	MNEc_2_10_14497832_BIEC2_103477	blood	PolyHighResolution	VIP
AX-104485193	chr10	145079	MNEc_2_10_145079_PC	blood	PolyHighResolution	Intra
AX-105007530	chr10	14511229	MNEc_2_10_14511229_PC	blood	PolyHighResolution	Inter
AX-103996147	chr10	14515678	MNEc_2_10_14515678_PC	blood	PolyHighResolution	Intra
AX-104861921	chr10	14523588	MNEc_2_10_14523588_PC	blood	PolyHighResolution	Intra
AX-103922593	chr10	14526330	MNEc_2_10_14526330_PC	blood	PolyHighResolution	Inter
AX-103204792	chr10	14533591	MNEc_2_10_14533591_PC	blood	PolyHighResolution	Intra
AX-103395146	chr10	14533867	MNEc_2_10_14533867_PC	blood	PolyHighResolution	Inter
AX-103666309	chr10	14534663	MNEc_2_10_14534663_PC	blood	PolyHighResolution	Inter
AX-103887430	chr10	14540267	MNEc_2_10_14540267_PC	blood	PolyHighResolution	Intra
AX-104050522	chr10	14540514	MNEc_2_10_14540514_PC	blood	PolyHighResolution	Intra
AX-103200320	chr10	1454282	MNEc_2_10_1454282_PC	blood	MonoHighResolution	Inter
AX-103983062	chr10	14544109	MNEc_2_10_14544109_PC	blood	PolyHighResolution	Intra
AX-104853648	chr10	14544467	MNEc_2_10_14544467_TBIEC2_108521	blood	PolyHighResolution	VIP
AX-104519483	chr10	14548164	MNEc_2_10_14548164_PC	blood	PolyHighResolution	Inter
AX-103080741	chr10	14561415	MNEc_2_10_14561415_PC	blood	NoMinorHom	Inter
AX-104515617	chr10	14561845	MNEc_2_10_14561845_PC	blood	PolyHighResolution	Intra
AX-104578545	chr10	14565663	MNEc_2_10_14565663_PC	blood	PolyHighResolution	Inter
AX-104351361	chr10	14568346	MNEc_2_10_14568346_PC	blood	PolyHighResolution	Inter
AX-103771006	chr10	14573078	MNEc_2_10_14573078_BIEC2_108534	blood	PolyHighResolution	VIP
AX-104194657	chr10	14573364	MNEc_2_10_14573364_PC	blood	PolyHighResolution	Intra
AX-104027983	chr10	14573966	MNEc_2_10_14573966_PC	blood	PolyHighResolution	Intra
AX-104354496	chr10	14575619	MNEc_2_10_14575619_PC	blood	PolyHighResolution	Inter
AX-103812449	chr10	14575756	MNEc_2_10_14575756_PC	blood	NoMinorHom	Inter
AX-104439795	chr10	14582783	MNEc_2_10_14582783_PC	blood	PolyHighResolution	Inter
AX-104190709	chr10	14585708	MNEc_2_10_14585708_PC	blood	PolyHighResolution	Intra
AX-104157103	chr10	14593653	MNEc_2_10_14593653_PC	blood	PolyHighResolution	Intra
AX-104180809	chr10	1459643	MNEc_2_10_1459643_PC	blood	NoMinorHom	Inter
AX-103530875	chr10	14597513	MNEc_2_10_14597513_PC	blood	PolyHighResolution	Inter
AX-103368846	chr10	1461217	MNEc_2_10_1461217_PC	blood	PolyHighResolution	Intra
AX-104899719	chr10	14615228	MNEc_2_10_14615228_PC	blood	PolyHighResolution	Inter
AX-103607758	chr10	14618688	MNEc_2_10_14618688_BIEC2_108552	blood	PolyHighResolution	VIP
AX-104741522	chr10	14618796	MNEc_2_10_14618796_BIEC2_103540	blood	PolyHighResolution	VIP
AX-103580954	chr10	14618870	MNEc_2_10_14618870_PC	blood	PolyHighResolution	Intra
AX-104642201	chr10	1461927	MNEc_2_10_1461927_PC	blood	NoMinorHom	Intra
AX-103898375	chr10	14624860	MNEc_2_10_14624860_PC	blood	PolyHighResolution	Intra
AX-104587911	chr10	14629691	MNEc_2_10_14629691_PC	blood	PolyHighResolution	Intra
AX-103948134	chr10	14631420	MNEc_2_10_14631420_PC	blood	PolyHighResolution	Inter
AX-102974336	chr10	14631467	MNEc_2_10_14631467_PC	blood	PolyHighResolution	Inter
AX-104195887	chr10	14635200	MNEc_2_10_14635200_PC	blood	PolyHighResolution	Intra
AX-104147549	chr10	14636595	MNEc_2_10_14636595_PC	hair	NoMinorHom	Inter
AX-103182428	chr10	14638529	MNEc_2_10_14638529_PC	blood	PolyHighResolution	Intra
AX-104850943	chr10	14639238	MNEc_2_10_14639238_PC	blood	PolyHighResolution	Intra
AX-104458916	chr10	14643819	MNEc_2_10_14643819_PC	blood	PolyHighResolution	Intra
AX-103733040	chr10	14645572	MNEc_2_10_14645572_PC	blood	PolyHighResolution	Intra
AX-104664700	chr10	14647201	MNEc_2_10_14647201_PC	blood	PolyHighResolution	Intra
AX-104686276	chr10	14648075	MNEc_2_10_14648075_PC	blood	PolyHighResolution	Intra
AX-104740962	chr10	14648328	MNEc_2_10_14648328_PC	blood	PolyHighResolution	Intra
AX-103006793	chr10	14649290	MNEc_2_10_14649290_PC	blood	PolyHighResolution	Inter
AX-103908524	chr10	14649618	MNEc_2_10_14649618_PC	blood	PolyHighResolution	Intra
AX-104336872	chr10	14649957	MNEc_2_10_14649957_PC	blood	NoMinorHom	Inter
AX-104848271	chr10	14653675	MNEc_2_10_14653675_PC	blood	PolyHighResolution	Intra
AX-103772779	chr10	14654796	MNEc_2_10_14654796_PC	blood	PolyHighResolution	Intra
AX-104343328	chr10	14656073	MNEc_2_10_14656073_PC	blood	PolyHighResolution	Intra
AX-104053308	chr10	14658007	MNEc_2_10_14658007_PC	hair	NoMinorHom	Intra
AX-103579691	chr10	14658210	MNEc_2_10_14658210_PC	blood	PolyHighResolution	Intra
AX-104800438	chr10	14659480	MNEc_2_10_14659480_PC	blood	PolyHighResolution	Inter
AX-104977247	chr10	14660005	MNEc_2_10_14660005_PC	blood	PolyHighResolution	Intra
AX-103054159	chr10	14660349	MNEc_2_10_14660349_PC	blood	PolyHighResolution	Intra
AX-104936169	chr10	14660525	MNEc_2_10_14660525_PC	blood	PolyHighResolution	Intra
AX-102984541	chr10	14662802	MNEc_2_10_14662802_PC	blood	PolyHighResolution	Intra
AX-104053412	chr10	14662997	MNEc_2_10_14662997_PC	blood	PolyHighResolution	Diverse
AX-104495611	chr10	14663205	MNEc_2_10_14663205_PC	blood	PolyHighResolution	Intra
AX-104310449	chr10	1466324	MNEc_2_10_1466324_PC	blood	NoMinorHom	Inter
AX-104304848	chr10	14663266	MNEc_2_10_14663266_PC	blood	PolyHighResolution	Intra
AX-104186661	chr10	14669350	MNEc_2_10_14669350_PC	blood	PolyHighResolution	Intra
AX-104689410	chr10	14669858	MNEc_2_10_14669858_PC	blood	PolyHighResolution	Intra
AX-103691752	chr10	14671504	MNEc_2_10_14671504_PC	blood	PolyHighResolution	Intra
AX-104151421	chr10	14672157	MNEc_2_10_14672157_PC	blood	NoMinorHom	Inter
AX-104517983	chr10	14675583	MNEc_2_10_14675583_PC	blood	PolyHighResolution	Inter
AX-103071421	chr10	14678185	MNEc_2_10_14678185_PC	blood	PolyHighResolution	Intra
AX-103299715	chr10	14679754	MNEc_2_10_14679754_PC	blood	PolyHighResolution	Intra
AX-103965606	chr10	14691694	MNEc_2_10_14691694_PC	blood	PolyHighResolution	Intra
AX-104088746	chr10	14691956	MNEc_2_10_14691956_PC	blood	PolyHighResolution	Intra
AX-102986641	chr10	14693368	MNEc_2_10_14693368_PC	blood	PolyHighResolution	Intra
AX-104960098	chr10	14694382	MNEc_2_10_14694382_UKUL2087	blood	PolyHighResolution	VIP
AX-104098903	chr10	14702205	MNEc_2_10_14702205_PC	blood	PolyHighResolution	Intra
AX-103359069	chr10	14706122	MNEc_2_10_14706122_PC	blood	NoMinorHom	Inter
AX-103610691	chr10	1470805	MNEc_2_10_1470805_PC	blood	PolyHighResolution	Intra
AX-104913235	chr10	14712522	MNEc_2_10_14712522_PC	blood	PolyHighResolution	Inter
AX-104584447	chr10	14713814	MNEc_2_10_14713814_PC	blood	PolyHighResolution	Intra
AX-104751441	chr10	14713863	MNEc_2_10_14713863_BIEC2_103584	blood	PolyHighResolution	VIP
AX-103514908	chr10	14715629	MNEc_2_10_14715629_PC	blood	PolyHighResolution	Intra
AX-104664380	chr10	14715711	MNEc_2_10_14715711_PC	blood	PolyHighResolution	Inter
AX-104640423	chr10	14733329	MNEc_2_10_14733329_PC	hair	MonoHighResolution	Inter
AX-103009880	chr10	1473470	MNEc_2_10_1473470_PC	blood	PolyHighResolution	Intra
AX-104592888	chr10	14736509	MNEc_2_10_14736509_PC	blood	PolyHighResolution	Intra
AX-103971321	chr10	14738686	MNEc_2_10_14738686_PC	blood	PolyHighResolution	Inter
AX-104771141	chr10	14741120	MNEc_2_10_14741120_PC	blood	NoMinorHom	Inter
AX-103242662	chr10	14744329	MNEc_2_10_14744329_PC	blood	PolyHighResolution	Intra
AX-103359099	chr10	14744593	MNEc_2_10_14744593_PC	blood	PolyHighResolution	Intra
AX-103371271	chr10	14745047	MNEc_2_10_14745047_BIEC2_103594	blood	PolyHighResolution	VIP
AX-103710972	chr10	14745365	MNEc_2_10_14745365_PC	blood	PolyHighResolution	Intra
AX-104833796	chr10	14748656	MNEc_2_10_14748656_PC	blood	PolyHighResolution	Inter
AX-103942993	chr10	14751499	MNEc_2_10_14751499_BIEC2_103597	blood	PolyHighResolution	VIP
AX-103585692	chr10	14753570	MNEc_2_10_14753570_PC	blood	PolyHighResolution	Intra
AX-103147980	chr10	14755586	MNEc_2_10_14755586_PC	blood	PolyHighResolution	Intra
AX-105005230	chr10	1475851	MNEc_2_10_1475851_PC	blood	PolyHighResolution	Intra
AX-104730605	chr10	14760516	MNEc_2_10_14760516_PC	blood	PolyHighResolution	Intra
AX-103250888	chr10	14762602	MNEc_2_10_14762602_PC	blood	PolyHighResolution	Inter
AX-104757928	chr10	1476261	MNEc_2_10_1476261_PC	blood	NoMinorHom	Inter
AX-103688185	chr10	14764005	MNEc_2_10_14764005_PC	blood	PolyHighResolution	Intra
AX-104906855	chr10	14767605	MNEc_2_10_14767605_PC	blood	PolyHighResolution	Intra
AX-104864883	chr10	14770027	MNEc_2_10_14770027_PC	blood	PolyHighResolution	Intra
AX-103067729	chr10	14770509	MNEc_2_10_14770509_PC	blood	PolyHighResolution	Intra
AX-104456059	chr10	14773732	MNEc_2_10_14773732_BIEC2_103661	blood	PolyHighResolution	VIP
AX-104247512	chr10	14774029	MNEc_2_10_14774029_PC	blood	PolyHighResolution	Inter
AX-103842489	chr10	14784775	MNEc_2_10_14784775_PC	blood	PolyHighResolution	Inter
AX-104016797	chr10	14787445	MNEc_2_10_14787445_PC	blood	PolyHighResolution	Inter
AX-104497829	chr10	14804617	MNEc_2_10_14804617_UKUL2088	blood	PolyHighResolution	VIP
AX-103067963	chr10	14806493	MNEc_2_10_14806493_PC	blood	PolyHighResolution	Intra
AX-103847564	chr10	14807055	MNEc_2_10_14807055_PC	blood	NoMinorHom	Inter
AX-104625985	chr10	14807660	MNEc_2_10_14807660_UKUL2090	blood	PolyHighResolution	VIP
AX-104581246	chr10	14814760	MNEc_2_10_14814760_PC	blood	PolyHighResolution	Intra
AX-104171995	chr10	1482587	MNEc_2_10_1482587_PC	blood	PolyHighResolution	Intra
AX-105012910	chr10	14825901	MNEc_2_10_14825901_UKUL2091	blood	PolyHighResolution	VIP
AX-103122603	chr10	14827349	MNEc_2_10_14827349_PC	blood	PolyHighResolution	Intra
AX-103485357	chr10	14842157	MNEc_2_10_14842157_PC	blood	PolyHighResolution	Inter
AX-104542257	chr10	14850844	MNEc_2_10_14850844_PC	hair	PolyHighResolution	Intra
AX-104769012	chr10	14854907	MNEc_2_10_14854907_PC	blood	PolyHighResolution	Intra
AX-104779017	chr10	1485658	MNEc_2_10_1485658_PC	blood	PolyHighResolution	Diverse
AX-103935557	chr10	14863216	MNEc_2_10_14863216_PC	blood	NoMinorHom	Inter
AX-103433610	chr10	14866569	MNEc_2_10_14866569_PC	blood	PolyHighResolution	Intra
AX-103428353	chr10	14869532	MNEc_2_10_14869532_PC	blood	PolyHighResolution	Inter
AX-103453183	chr10	14869643	MNEc_2_10_14869643_PC	blood	PolyHighResolution	Intra
AX-104837757	chr10	14872341	MNEc_2_10_14872341_PC	blood	PolyHighResolution	Inter
AX-104562042	chr10	14883524	MNEc_2_10_14883524_PC	blood	NoMinorHom	Inter
AX-103648537	chr10	14887255	MNEc_2_10_14887255_PC	blood	PolyHighResolution	Intra
AX-103227420	chr10	14900015	MNEc_2_10_14900015_PC	blood	PolyHighResolution	Intra
AX-103749214	chr10	14900090	MNEc_2_10_14900090_PC	blood	PolyHighResolution	Intra
AX-104502665	chr10	14901218	MNEc_2_10_14901218_PC	blood	PolyHighResolution	Intra
AX-104943734	chr10	1490151	MNEc_2_10_1490151_PC	blood	PolyHighResolution	Intra
AX-104105489	chr10	14906646	MNEc_2_10_14906646_PC	blood	PolyHighResolution	Intra
AX-104561428	chr10	1491929	MNEc_2_10_1491929_PC	blood	PolyHighResolution	Inter
AX-103292298	chr10	14922405	MNEc_2_10_14922405_PC	blood	PolyHighResolution	Intra
AX-104520267	chr10	1492809	MNEc_2_10_1492809_PC	blood	PolyHighResolution	Inter
AX-105012909	chr10	14929322	MNEc_2_10_14929322_UKUL2092	blood	PolyHighResolution	VIP
AX-103885420	chr10	14929503	MNEc_2_10_14929503_PC	blood	PolyHighResolution	Inter
AX-103498389	chr10	14931411	MNEc_2_10_14931411_PC	blood	PolyHighResolution	Intra
AX-103064166	chr10	1493153	MNEc_2_10_1493153_PC	blood	PolyHighResolution	Inter
AX-103779032	chr10	14931839	MNEc_2_10_14931839_PC	blood	PolyHighResolution	Intra
AX-104349277	chr10	14937831	MNEc_2_10_14937831_PC	blood	PolyHighResolution	Intra
AX-104304582	chr10	14941872	MNEc_2_10_14941872_PC	blood	PolyHighResolution	Inter
AX-103391988	chr10	14945671	MNEc_2_10_14945671_PC	blood	PolyHighResolution	Intra
AX-104526167	chr10	14945862	MNEc_2_10_14945862_PC	blood	PolyHighResolution	Intra
AX-103555890	chr10	14946342	MNEc_2_10_14946342_PC	blood	PolyHighResolution	Inter
AX-104427578	chr10	14946811	MNEc_2_10_14946811_PC	blood	PolyHighResolution	Intra
AX-104529561	chr10	14953060	MNEc_2_10_14953060_BIEC2-103851	blood	PolyHighResolution	VIP
AX-102976315	chr10	14953424	MNEc_2_10_14953424_PC	blood	PolyHighResolution	Intra
AX-103976046	chr10	1495410	MNEc_2_10_1495410_PC	blood	PolyHighResolution	Intra
AX-105006725	chr10	14954249	MNEc_2_10_14954249_PC	blood	PolyHighResolution	Inter
AX-103976079	chr10	14956605	MNEc_2_10_14956605_BIEC2_103855	blood	PolyHighResolution	VIP
AX-103055874	chr10	14956952	MNEc_2_10_14956952_PC	blood	PolyHighResolution	Inter
AX-104848976	chr10	14961270	MNEc_2_10_14961270_PC	blood	PolyHighResolution	Intra
AX-103738999	chr10	1496459	MNEc_2_10_1496459_PC	blood	PolyHighResolution	Intra
AX-104297674	chr10	14965965	MNEc_2_10_14965965_PC	blood	PolyHighResolution	Intra
AX-104189410	chr10	14976893	MNEc_2_10_14976893_PC	blood	PolyHighResolution	Inter
AX-104936890	chr10	14978268	MNEc_2_10_14978268_PC	blood	PolyHighResolution	Intra
AX-102978154	chr10	1498560	MNEc_2_10_1498560_PC	blood	NoMinorHom	Inter
AX-103110687	chr10	14986971	MNEc_2_10_14986971_PC	blood	PolyHighResolution	Inter
AX-104615089	chr10	1498919	MNEc_2_10_1498919_PC	blood	PolyHighResolution	Intra
AX-103865772	chr10	15000025	MNEc_2_10_15000025_PC	blood	PolyHighResolution	Intra
AX-103690290	chr10	15004262	MNEc_2_10_15004262_PC	blood	PolyHighResolution	Intra
AX-104822476	chr10	1500499	MNEc_2_10_1500499_PC	blood	PolyHighResolution	Intra
AX-104143659	chr10	15006386	MNEc_2_10_15006386_PC	blood	PolyHighResolution	Diverse
AX-103666436	chr10	1500737	MNEc_2_10_1500737_PC	blood	PolyHighResolution	Inter
AX-104228573	chr10	15010365	MNEc_2_10_15010365_PC	blood	PolyHighResolution	Intra
AX-103506721	chr10	15013666	MNEc_2_10_15013666_PC	blood	PolyHighResolution	Inter
AX-103959760	chr10	150142	MNEc_2_10_150142_PC	blood	PolyHighResolution	Inter
AX-103288736	chr10	15018068	MNEc_2_10_15018068_PC	blood	PolyHighResolution	Intra
AX-104578082	chr10	15023844	MNEc_2_10_15023844_PC	blood	PolyHighResolution	Intra
AX-104833235	chr10	15041002	MNEc_2_10_15041002_BIEC2_103944	blood	PolyHighResolution	VIP
AX-104445869	chr10	15049047	MNEc_2_10_15049047_PC	blood	PolyHighResolution	Intra
AX-103320363	chr10	15050454	MNEc_2_10_15050454_PC	blood	PolyHighResolution	Intra
AX-104631241	chr10	15055791	MNEc_2_10_15055791_PC	blood	PolyHighResolution	Intra
AX-103440080	chr10	15060710	MNEc_2_10_15060710_PC	blood	PolyHighResolution	Intra
AX-103202438	chr10	15062353	MNEc_2_10_15062353_PC	blood	NoMinorHom	Inter
AX-103459200	chr10	15063261	MNEc_2_10_15063261_PC	blood	PolyHighResolution	Intra
AX-104368350	chr10	15068319	MNEc_2_10_15068319_PC	blood	PolyHighResolution	Inter
AX-104496206	chr10	1507355	MNEc_2_10_1507355_PC	blood	PolyHighResolution	Intra
AX-104845127	chr10	15078148	MNEc_2_10_15078148_PC	blood	PolyHighResolution	Inter
AX-103551406	chr10	1507993	MNEc_2_10_1507993_PC	blood	PolyHighResolution	Intra
AX-103266069	chr10	15086572	MNEc_2_10_15086572_PC	blood	PolyHighResolution	Intra
AX-103454628	chr10	15086751	MNEc_2_10_15086751_PC	blood	PolyHighResolution	Intra
AX-103324488	chr10	15088733	MNEc_2_10_15088733_BIEC2_103981	blood	PolyHighResolution	VIP
AX-104982194	chr10	15089130	MNEc_2_10_15089130_PC	blood	NoMinorHom	Inter
AX-104793466	chr10	15096189	MNEc_2_10_15096189_PC	blood	PolyHighResolution	Intra
AX-103442028	chr10	15100279	MNEc_2_10_15100279_PC	blood	PolyHighResolution	Inter
AX-103214064	chr10	15102253	MNEc_2_10_15102253_PC	blood	PolyHighResolution	Intra
AX-104199696	chr10	15104095	MNEc_2_10_15104095_PC	blood	PolyHighResolution	Inter
AX-103655421	chr10	15105826	MNEc_2_10_15105826_PC	blood	NoMinorHom	Inter
AX-103818550	chr10	15111608	MNEc_2_10_15111608_PC	blood	PolyHighResolution	Intra
AX-104904144	chr10	15120797	MNEc_2_10_15120797_PC	blood	PolyHighResolution	Intra
AX-103921771	chr10	15121215	MNEc_2_10_15121215_PC	blood	PolyHighResolution	Inter
AX-103628337	chr10	15121923	MNEc_2_10_15121923_BIEC2_103996	blood	PolyHighResolution	VIP
AX-103785756	chr10	15122327	MNEc_2_10_15122327_BIEC2_103998	blood	PolyHighResolution	VIP
AX-103012502	chr10	15127417	MNEc_2_10_15127417_PC	blood	PolyHighResolution	Inter
AX-103907947	chr10	15129739	MNEc_2_10_15129739_PC	blood	PolyHighResolution	Intra
AX-103907420	chr10	1513354	MNEc_2_10_1513354_PC	blood	PolyHighResolution	Intra
AX-103007156	chr10	15134986	MNEc_2_10_15134986_PC	blood	NoMinorHom	Inter
AX-104092486	chr10	15135801	MNEc_2_10_15135801_PC	blood	PolyHighResolution	Intra
AX-102968895	chr10	15136237	MNEc_2_10_15136237_PC	blood	PolyHighResolution	Intra
AX-103597418	chr10	15141809	MNEc_2_10_15141809_PC	blood	NoMinorHom	Inter
AX-103107684	chr10	15144938	MNEc_2_10_15144938_PC	blood	PolyHighResolution	Intra
AX-104320071	chr10	1514984	MNEc_2_10_1514984_PC	blood	NoMinorHom	Inter
AX-104316954	chr10	15154219	MNEc_2_10_15154219_PC	blood	PolyHighResolution	Intra
AX-103715931	chr10	15154249	MNEc_2_10_15154249_PC	blood	PolyHighResolution	Diverse
AX-104652222	chr10	1516075	MNEc_2_10_1516075_PC	blood	PolyHighResolution	Intra
AX-103937193	chr10	15168814	MNEc_2_10_15168814_BIEC2_104006	blood	NoMinorHom	VIP
AX-104976131	chr10	15186242	MNEc_2_10_15186242_PC	blood	PolyHighResolution	Diverse
AX-104065430	chr10	15186682	MNEc_2_10_15186682_PC	blood	PolyHighResolution	Intra
AX-104335359	chr10	15191308	MNEc_2_10_15191308_PC	blood	PolyHighResolution	Inter
AX-104172535	chr10	15192240	MNEc_2_10_15192240_PC	blood	PolyHighResolution	Intra
AX-104485946	chr10	15192326	MNEc_2_10_15192326_PC	blood	PolyHighResolution	Intra
AX-103138027	chr10	15194580	MNEc_2_10_15194580_PC	blood	NoMinorHom	Intra
AX-103850527	chr10	15196238	MNEc_2_10_15196238_PC	blood	PolyHighResolution	Intra
AX-104219084	chr10	15198820	MNEc_2_10_15198820_PC	blood	PolyHighResolution	Inter
AX-103470294	chr10	15203694	MNEc_2_10_15203694_PC	blood	PolyHighResolution	Intra
AX-104914075	chr10	15204501	MNEc_2_10_15204501_PC	blood	NoMinorHom	Inter
AX-104006661	chr10	15213440	MNEc_2_10_15213440_PC	blood	NoMinorHom	Inter
AX-103179264	chr10	15213830	MNEc_2_10_15213830_PC	blood	PolyHighResolution	Inter
AX-103267340	chr10	15214573	MNEc_2_10_15214573_PC	blood	PolyHighResolution	Intra
AX-103945955	chr10	15215123	MNEc_2_10_15215123_PC	blood	PolyHighResolution	Inter
AX-104753479	chr10	15215595	MNEc_2_10_15215595_BIEC2_104056	blood	PolyHighResolution	VIP
AX-104782745	chr10	15218068	MNEc_2_10_15218068_PC	blood	NoMinorHom	Inter
AX-104642544	chr10	15218741	MNEc_2_10_15218741_PC	blood	PolyHighResolution	Inter
AX-104510763	chr10	15224131	MNEc_2_10_15224131_PC	blood	PolyHighResolution	Intra
AX-103029271	chr10	15227447	MNEc_2_10_15227447_PC	blood	PolyHighResolution	Intra
AX-104085996	chr10	15230447	MNEc_2_10_15230447_PC	blood	MonoHighResolution	Inter
AX-104515710	chr10	15243916	MNEc_2_10_15243916_PC	blood	NoMinorHom	Inter
AX-104354909	chr10	15250635	MNEc_2_10_15250635_PC	blood	PolyHighResolution	Intra
AX-104408825	chr10	15251309	MNEc_2_10_15251309_BIEC2_104081	blood	PolyHighResolution	VIP
AX-104359847	chr10	15251397	MNEc_2_10_15251397_BIEC2_104082	blood	PolyHighResolution	VIP
AX-103094218	chr10	15254546	MNEc_2_10_15254546_PC	blood	PolyHighResolution	Intra
AX-103730662	chr10	15255479	MNEc_2_10_15255479_PC	blood	NoMinorHom	Inter
AX-104022252	chr10	1525547	MNEc_2_10_1525547_PC	blood	PolyHighResolution	Intra
AX-104589633	chr10	15256591	MNEc_2_10_15256591_PC	blood	PolyHighResolution	Intra
AX-104253596	chr10	15259767	MNEc_2_10_15259767_PC	blood	PolyHighResolution	Inter
AX-104643425	chr10	15268026	MNEc_2_10_15268026_PC	blood	PolyHighResolution	Inter
AX-104287186	chr10	15268221	MNEc_2_10_15268221_PC	blood	PolyHighResolution	Intra
AX-103241368	chr10	15277427	MNEc_2_10_15277427_PC	blood	PolyHighResolution	Inter
AX-103382306	chr10	15279648	MNEc_2_10_15279648_PC	blood	PolyHighResolution	Inter
AX-104358415	chr10	15284866	MNEc_2_10_15284866_BIEC2_104103	blood	PolyHighResolution	VIP
AX-104324583	chr10	1529156	MNEc_2_10_1529156_PC	blood	PolyHighResolution	Inter
AX-103151504	chr10	15293366	MNEc_2_10_15293366_PC	blood	PolyHighResolution	Intra
AX-104237247	chr10	15294861	MNEc_2_10_15294861_PC	blood	PolyHighResolution	Intra
AX-104184937	chr10	15299267	MNEc_2_10_15299267_PC	blood	PolyHighResolution	Intra
AX-104990210	chr10	15299871	MNEc_2_10_15299871_PC	hair	PolyHighResolution	Intra
AX-103295610	chr10	15301659	MNEc_2_10_15301659_PC	blood	PolyHighResolution	Intra
AX-104757779	chr10	15302471	MNEc_2_10_15302471_PC	blood	PolyHighResolution	Intra
AX-103171459	chr10	15306307	MNEc_2_10_15306307_PC	hair	NoMinorHom	Intra
AX-103529714	chr10	15308847	MNEc_2_10_15308847_PC	blood	PolyHighResolution	Intra
AX-104167665	chr10	15309364	MNEc_2_10_15309364_PC	blood	PolyHighResolution	Intra
AX-104385857	chr10	1530994	MNEc_2_10_1530994_PC	blood	PolyHighResolution	Intra
AX-103710540	chr10	1531033	MNEc_2_10_1531033_PC	blood	PolyHighResolution	Intra
AX-104479205	chr10	15311452	MNEc_2_10_15311452_PC	blood	PolyHighResolution	Intra
AX-104621396	chr10	15313289	MNEc_2_10_15313289_PC	blood	PolyHighResolution	Intra
AX-104508144	chr10	1531440	MNEc_2_10_1531440_PC	blood	PolyHighResolution	Inter
AX-102963171	chr10	1531966	MNEc_2_10_1531966_PC	blood	PolyHighResolution	Intra
AX-103675715	chr10	15322102	MNEc_2_10_15322102_BIEC2_104168	blood	PolyHighResolution	VIP
AX-104174510	chr10	15322477	MNEc_2_10_15322477_BIEC2_104175	blood	PolyHighResolution	VIP
AX-104808235	chr10	15324221	MNEc_2_10_15324221_PC	blood	PolyHighResolution	Intra
AX-104075422	chr10	15334725	MNEc_2_10_15334725_PC	blood	PolyHighResolution	Diverse
AX-104990033	chr10	1534404	MNEc_2_10_1534404_PC	blood	PolyHighResolution	Intra
AX-104746807	chr10	15345070	MNEc_2_10_15345070_PC	blood	PolyHighResolution	Intra
AX-103082860	chr10	15347082	MNEc_2_10_15347082_PC	blood	PolyHighResolution	Intra
AX-104134219	chr10	15348223	MNEc_2_10_15348223_PC	blood	PolyHighResolution	Intra
AX-104408922	chr10	15349451	MNEc_2_10_15349451_PC	blood	PolyHighResolution	Intra
AX-104862324	chr10	15350122	MNEc_2_10_15350122_PC	blood	PolyHighResolution	Inter
AX-103672718	chr10	15351665	MNEc_2_10_15351665_PC	blood	PolyHighResolution	Inter
AX-104431971	chr10	15354705	MNEc_2_10_15354705_PC	blood	PolyHighResolution	Intra
AX-104966155	chr10	15355792	MNEc_2_10_15355792_PC	blood	PolyHighResolution	Intra
AX-103308885	chr10	15355860	MNEc_2_10_15355860_PC	blood	NoMinorHom	Inter
AX-103304251	chr10	15365622	MNEc_2_10_15365622_PC	blood	PolyHighResolution	Inter
AX-103140916	chr10	15373535	MNEc_2_10_15373535_BIEC2_104226	blood	PolyHighResolution	VIP
AX-104197028	chr10	15374155	MNEc_2_10_15374155_PC	blood	PolyHighResolution	Inter
AX-103690255	chr10	15375516	MNEc_2_10_15375516_PC	blood	PolyHighResolution	Intra
AX-104624247	chr10	15375898	MNEc_2_10_15375898_PC	blood	PolyHighResolution	Inter
AX-103232401	chr10	15376106	MNEc_2_10_15376106_PC	blood	PolyHighResolution	Intra
AX-103531367	chr10	15377104	MNEc_2_10_15377104_PC	blood	PolyHighResolution	Intra
AX-104045614	chr10	15378838	MNEc_2_10_15378838_PC	blood	PolyHighResolution	Intra
AX-104575880	chr10	15383261	MNEc_2_10_15383261_PC	blood	PolyHighResolution	Intra
AX-103146741	chr10	15386801	MNEc_2_10_15386801_PC	blood	PolyHighResolution	Inter
AX-104071095	chr10	1538917	MNEc_2_10_1538917_BIEC2_97557	blood	PolyHighResolution	VIP
AX-103526612	chr10	15391416	MNEc_2_10_15391416_PC	hair	PolyHighResolution	Intra
AX-103540234	chr10	1539457	MNEc_2_10_1539457_PC	blood	NoMinorHom	Inter
AX-103503883	chr10	15397141	MNEc_2_10_15397141_PC	blood	PolyHighResolution	Intra
AX-104047909	chr10	1540603	MNEc_2_10_1540603_PC	blood	PolyHighResolution	Intra
AX-103646894	chr10	1540710	MNEc_2_10_1540710_PC	blood	PolyHighResolution	Intra
AX-104465958	chr10	15410149	MNEc_2_10_15410149_PC	blood	PolyHighResolution	Intra
AX-103193421	chr10	15413120	MNEc_2_10_15413120_PC	blood	MonoHighResolution	Inter
AX-104656527	chr10	1541589	MNEc_2_10_1541589_PC	blood	PolyHighResolution	Inter
AX-104443581	chr10	15421093	MNEc_2_10_15421093_PC	blood	PolyHighResolution	Inter
AX-103422926	chr10	15421659	MNEc_2_10_15421659_PC	hair	NoMinorHom	Intra
AX-104571889	chr10	15423380	MNEc_2_10_15423380_PC	blood	PolyHighResolution	Intra
AX-104784740	chr10	15424335	MNEc_2_10_15424335_PC	blood	PolyHighResolution	Intra
AX-103246277	chr10	15426946	MNEc_2_10_15426946_PC	blood	PolyHighResolution	Intra
AX-104894577	chr10	15427762	MNEc_2_10_15427762_BIEC2_104256	blood	PolyHighResolution	VIP
AX-104846033	chr10	15428590	MNEc_2_10_15428590_PC	blood	PolyHighResolution	Intra
AX-104199241	chr10	15431572	MNEc_2_10_15431572_PC	blood	PolyHighResolution	Inter
AX-103964989	chr10	15433177	MNEc_2_10_15433177_PC	blood	PolyHighResolution	Intra
AX-104992421	chr10	15435510	MNEc_2_10_15435510_PC	blood	PolyHighResolution	Intra
AX-103586742	chr10	1544275	MNEc_2_10_1544275_PC	blood	NoMinorHom	Inter
AX-104031940	chr10	1544541	MNEc_2_10_1544541_PC	blood	PolyHighResolution	Intra
AX-104572771	chr10	154458	MNEc_2_10_154458_PC	blood	MonoHighResolution	Inter
AX-103745171	chr10	15447034	MNEc_2_10_15447034_PC	blood	NoMinorHom	Inter
AX-103573818	chr10	1544818	MNEc_2_10_1544818_PC	blood	PolyHighResolution	Intra
AX-104402272	chr10	15453952	MNEc_2_10_15453952_PC	blood	PolyHighResolution	Intra
AX-104272114	chr10	15467047	MNEc_2_10_15467047_PC	blood	PolyHighResolution	Intra
AX-104426636	chr10	15467848	MNEc_2_10_15467848_PC	blood	PolyHighResolution	Intra
AX-103191025	chr10	1547434	MNEc_2_10_1547434_PC	blood	PolyHighResolution	Intra
AX-104098728	chr10	1547523	MNEc_2_10_1547523_PC	blood	NoMinorHom	Inter
AX-103730223	chr10	15475335	MNEc_2_10_15475335_PC	blood	PolyHighResolution	Inter
AX-103551560	chr10	15483815	MNEc_2_10_15483815_PC	blood	PolyHighResolution	Intra
AX-103798362	chr10	15485049	MNEc_2_10_15485049_PC	blood	PolyHighResolution	Intra
AX-104957877	chr10	15488557	MNEc_2_10_15488557_PC	blood	PolyHighResolution	Intra
AX-104686139	chr10	1549233	MNEc_2_10_1549233_PC	blood	PolyHighResolution	Intra
AX-104128196	chr10	15493409	MNEc_2_10_15493409_PC	blood	PolyHighResolution	Inter
AX-102984553	chr10	15497360	MNEc_2_10_15497360_PC	blood	MonoHighResolution	Inter
AX-104237073	chr10	1550598	MNEc_2_10_1550598_PC	blood	PolyHighResolution	Intra
AX-102963546	chr10	1550623	MNEc_2_10_1550623_PC	blood	PolyHighResolution	Inter
AX-104402611	chr10	15509527	MNEc_2_10_15509527_PC	blood	PolyHighResolution	Intra
AX-103583963	chr10	1551367	MNEc_2_10_1551367_PC	blood	PolyHighResolution	Intra
AX-103358612	chr10	15517652	MNEc_2_10_15517652_PC	blood	PolyHighResolution	Inter
AX-103143358	chr10	15525178	MNEc_2_10_15525178_PC	blood	PolyHighResolution	Inter
AX-104515881	chr10	15526804	MNEc_2_10_15526804_PC	hair	MonoHighResolution	Inter
AX-104609504	chr10	15529256	MNEc_2_10_15529256_BIEC2_104328	blood	PolyHighResolution	VIP
AX-103713803	chr10	15532603	MNEc_2_10_15532603_PC	blood	PolyHighResolution	Inter
AX-104715469	chr10	15534146	MNEc_2_10_15534146_PC	hair	PolyHighResolution	Inter
AX-104224664	chr10	15535080	MNEc_2_10_15535080_PC	blood	NoMinorHom	Intra
AX-104798674	chr10	15538454	MNEc_2_10_15538454_PC	blood	PolyHighResolution	Intra
AX-103189995	chr10	15542196	MNEc_2_10_15542196_PC	blood	PolyHighResolution	Intra
AX-103858726	chr10	15542288	MNEc_2_10_15542288_PC	blood	PolyHighResolution	Intra
AX-103932987	chr10	15543024	MNEc_2_10_15543024_PC	blood	PolyHighResolution	Intra
AX-103463753	chr10	15545793	MNEc_2_10_15545793_PC	blood	PolyHighResolution	Inter
AX-103194715	chr10	155505	MNEc_2_10_155505_PC	blood	PolyHighResolution	Inter
AX-104657565	chr10	15553010	MNEc_2_10_15553010_PC	blood	PolyHighResolution	Inter
AX-103315115	chr10	15553971	MNEc_2_10_15553971_BIEC2_104365	blood	NoMinorHom	VIP
AX-104286096	chr10	15559190	MNEc_2_10_15559190_PC	blood	MonoHighResolution	Intra
AX-103754143	chr10	15563815	MNEc_2_10_15563815_PC	blood	PolyHighResolution	Intra
AX-104419413	chr10	15566397	MNEc_2_10_15566397_PC	blood	NoMinorHom	Inter
AX-103428068	chr10	15569482	MNEc_2_10_15569482_PC	blood	PolyHighResolution	Inter
AX-104412145	chr10	15573502	MNEc_2_10_15573502_PC	blood	PolyHighResolution	Intra
AX-103103525	chr10	15574126	MNEc_2_10_15574126_PC	blood	PolyHighResolution	Inter
AX-103737856	chr10	15574394	MNEc_2_10_15574394_PC	blood	PolyHighResolution	Intra
AX-103760244	chr10	1557551	MNEc_2_10_1557551_PC	blood	NoMinorHom	Inter
AX-104425730	chr10	15578489	MNEc_2_10_15578489_PC	blood	PolyHighResolution	Intra
AX-103164103	chr10	15582838	MNEc_2_10_15582838_PC	hair	NoMinorHom	Intra
AX-103825737	chr10	15588746	MNEc_2_10_15588746_PC	blood	PolyHighResolution	Intra
AX-103581005	chr10	15588781	MNEc_2_10_15588781_PC	blood	PolyHighResolution	Intra
AX-104834504	chr10	15602537	MNEc_2_10_15602537_PC	blood	PolyHighResolution	Inter
AX-103461685	chr10	15609229	MNEc_2_10_15609229_BIEC2_109445	blood	PolyHighResolution	VIP
AX-104238553	chr10	15609833	MNEc_2_10_15609833_PC	blood	NoMinorHom	Inter
AX-104741064	chr10	15613379	MNEc_2_10_15613379_PC	blood	PolyHighResolution	Intra
AX-104305618	chr10	15615307	MNEc_2_10_15615307_PC	blood	PolyHighResolution	Intra
AX-103937532	chr10	15617274	MNEc_2_10_15617274_PC	blood	PolyHighResolution	Inter
AX-103413236	chr10	15629705	MNEc_2_10_15629705_PC	blood	PolyHighResolution	Intra
AX-104613714	chr10	15630187	MNEc_2_10_15630187_PC	blood	PolyHighResolution	Intra
AX-104302982	chr10	15633330	MNEc_2_10_15633330_PC	blood	PolyHighResolution	Diverse
AX-104120916	chr10	15634054	MNEc_2_10_15634054_PC	blood	PolyHighResolution	Intra
AX-104036942	chr10	156392	MNEc_2_10_156392_PC	blood	PolyHighResolution	Inter
AX-104719568	chr10	15647674	MNEc_2_10_15647674_PC	blood	PolyHighResolution	Intra
AX-104404954	chr10	15649022	MNEc_2_10_15649022_PC	blood	PolyHighResolution	Intra
AX-103947893	chr10	15649403	MNEc_2_10_15649403_PC	blood	PolyHighResolution	Intra
AX-104509185	chr10	15649837	MNEc_2_10_15649837_PC	blood	PolyHighResolution	Intra
AX-104016417	chr10	1565054	MNEc_2_10_1565054_PC	blood	PolyHighResolution	Intra
AX-103634931	chr10	15650807	MNEc_2_10_15650807_PC	blood	PolyHighResolution	Intra
AX-103591707	chr10	1565298	MNEc_2_10_1565298_PC	blood	PolyHighResolution	Intra
AX-103668786	chr10	15655599	MNEc_2_10_15655599_PC	blood	PolyHighResolution	Intra
AX-104021899	chr10	15661826	MNEc_2_10_15661826_PC	blood	PolyHighResolution	Inter
AX-104574483	chr10	15662133	MNEc_2_10_15662133_PC	blood	PolyHighResolution	Inter
AX-103394913	chr10	1566438	MNEc_2_10_1566438_PC	blood	PolyHighResolution	Intra
AX-103462042	chr10	15666986	MNEc_2_10_15666986_PC	blood	PolyHighResolution	Intra
AX-104063484	chr10	15669683	MNEc_2_10_15669683_PC	blood	PolyHighResolution	Intra
AX-104057764	chr10	1567009	MNEc_2_10_1567009_PC	blood	PolyHighResolution	Intra
AX-103918039	chr10	15675225	MNEc_2_10_15675225_BIEC2_109471	blood	PolyHighResolution	VIP
AX-104053968	chr10	15678433	MNEc_2_10_15678433_BIEC2_109473	blood	PolyHighResolution	VIP
AX-104942232	chr10	1568147	MNEc_2_10_1568147_PC	blood	NoMinorHom	Inter
AX-103880616	chr10	1568191	MNEc_2_10_1568191_PC	blood	PolyHighResolution	Intra
AX-104250397	chr10	1568280	MNEc_2_10_1568280_PC	blood	PolyHighResolution	Intra
AX-104478376	chr10	15686068	MNEc_2_10_15686068_PC	blood	PolyHighResolution	Intra
AX-104417486	chr10	15693771	MNEc_2_10_15693771_PC	blood	PolyHighResolution	Inter
AX-104131403	chr10	15699559	MNEc_2_10_15699559_PC	blood	PolyHighResolution	Intra
AX-104465897	chr10	15705895	MNEc_2_10_15705895_PC	hair	NoMinorHom	Intra
AX-105001542	chr10	15706089	MNEc_2_10_15706089_PC	blood	PolyHighResolution	Density
AX-103028669	chr10	15711567	MNEc_2_10_15711567_PC	blood	PolyHighResolution	Inter
AX-103639044	chr10	15712641	MNEc_2_10_15712641_PC	blood	PolyHighResolution	Inter
AX-103447688	chr10	15713413	MNEc_2_10_15713413_PC	blood	PolyHighResolution	Density
AX-104930164	chr10	15714422	MNEc_2_10_15714422_PC	blood	PolyHighResolution	Inter
AX-103139428	chr10	15715597	MNEc_2_10_15715597_PC	blood	PolyHighResolution	Intra
AX-104265672	chr10	1573402	MNEc_2_10_1573402_PC	blood	PolyHighResolution	Intra
AX-104796892	chr10	15749104	MNEc_2_10_15749104_PC	blood	PolyHighResolution	Intra
AX-104821636	chr10	1575472	MNEc_2_10_1575472_PC	blood	PolyHighResolution	Intra
AX-103755063	chr10	15755116	MNEc_2_10_15755116_PC	blood	PolyHighResolution	Intra
AX-104343772	chr10	15755142	MNEc_2_10_15755142_BIEC2_109497	blood	PolyHighResolution	Diverse
AX-104109280	chr10	15756512	MNEc_2_10_15756512_PC	blood	PolyHighResolution	Diverse
AX-103273451	chr10	15758787	MNEc_2_10_15758787_PC	blood	PolyHighResolution	Intra
AX-104711787	chr10	15759022	MNEc_2_10_15759022_PC	blood	PolyHighResolution	Intra
AX-104983562	chr10	1576113	MNEc_2_10_1576113_PC	blood	NoMinorHom	Inter
AX-104608760	chr10	1576161	MNEc_2_10_1576161_PC	blood	PolyHighResolution	Inter
AX-102966594	chr10	15772345	MNEc_2_10_15772345_PC	blood	PolyHighResolution	Intra
AX-103403228	chr10	15782592	MNEc_2_10_15782592_PC	blood	PolyHighResolution	Intra
AX-103685211	chr10	15783718	MNEc_2_10_15783718_PC	blood	PolyHighResolution	Inter
AX-104809791	chr10	15786558	MNEc_2_10_15786558_PC	blood	PolyHighResolution	Intra
AX-103596524	chr10	15787602	MNEc_2_10_15787602_PC	blood	PolyHighResolution	Intra
AX-104437752	chr10	15791470	MNEc_2_10_15791470_PC	blood	PolyHighResolution	Intra
AX-103254513	chr10	15806078	MNEc_2_10_15806078_PC	blood	PolyHighResolution	Intra
AX-103386792	chr10	15815639	MNEc_2_10_15815639_PC	blood	NoMinorHom	Inter
AX-104024755	chr10	15816123	MNEc_2_10_15816123_PC	blood	PolyHighResolution	Inter
AX-103399697	chr10	15816741	MNEc_2_10_15816741_PC	blood	PolyHighResolution	Inter
AX-104286831	chr10	15818711	MNEc_2_10_15818711_PC	blood	NoMinorHom	Inter
AX-103729060	chr10	15825145	MNEc_2_10_15825145_PC	blood	NoMinorHom	Inter
AX-103385292	chr10	15829197	MNEc_2_10_15829197_PC	blood	PolyHighResolution	Inter
AX-104667859	chr10	15836911	MNEc_2_10_15836911_PC	blood	PolyHighResolution	Intra
AX-104621509	chr10	15838494	MNEc_2_10_15838494_PC	blood	NoMinorHom	Inter
AX-103968710	chr10	15840546	MNEc_2_10_15840546_PC	blood	PolyHighResolution	Intra
AX-103546793	chr10	15841197	MNEc_2_10_15841197_PC	blood	PolyHighResolution	Intra
AX-104996202	chr10	15841370	MNEc_2_10_15841370_PC	blood	PolyHighResolution	Inter
AX-103345488	chr10	15841508	MNEc_2_10_15841508_PC	blood	PolyHighResolution	Inter
AX-104183801	chr10	15864277	MNEc_2_10_15864277_PC	blood	PolyHighResolution	Inter
AX-103268698	chr10	15867634	MNEc_2_10_15867634_PC	blood	PolyHighResolution	Intra
AX-103238570	chr10	15867702	MNEc_2_10_15867702_PC	blood	PolyHighResolution	Intra
AX-104193337	chr10	15867926	MNEc_2_10_15867926_PC	blood	PolyHighResolution	Inter
AX-104957598	chr10	15868347	MNEc_2_10_15868347_BIEC2_104522	blood	PolyHighResolution	VIP
AX-103479647	chr10	15868399	MNEc_2_10_15868399_BIEC2_104523	blood	PolyHighResolution	VIP
AX-103068328	chr10	15869456	MNEc_2_10_15869456_BIEC2_104528	blood	PolyHighResolution	VIP
AX-104466603	chr10	15869722	MNEc_2_10_15869722_BIEC2_104529	blood	PolyHighResolution	VIP
AX-104683262	chr10	15870343	MNEc_2_10_15870343_PC	blood	PolyHighResolution	Inter
AX-104142847	chr10	15872325	MNEc_2_10_15872325_PC	hair	NoMinorHom	Intra
AX-104545184	chr10	15875291	MNEc_2_10_15875291_PC	blood	PolyHighResolution	Intra
AX-103675356	chr10	1587619	MNEc_2_10_1587619_PC	blood	PolyHighResolution	Intra
AX-102996996	chr10	15878069	MNEc_2_10_15878069_PC	blood	PolyHighResolution	Inter
AX-103944997	chr10	15881770	MNEc_2_10_15881770_PC	blood	PolyHighResolution	Intra
AX-104656253	chr10	15883571	MNEc_2_10_15883571_PC	blood	PolyHighResolution	Intra
AX-104074610	chr10	15884881	MNEc_2_10_15884881_PC	hair	NoMinorHom	Intra
AX-104766148	chr10	15885766	MNEc_2_10_15885766_BIEC2_104539	blood	PolyHighResolution	VIP
AX-103086528	chr10	15896899	MNEc_2_10_15896899_PC	blood	PolyHighResolution	Inter
AX-104558811	chr10	15897073	MNEc_2_10_15897073_BIEC2_104549	blood	PolyHighResolution	VIP
AX-103743324	chr10	15899712	MNEc_2_10_15899712_PC	blood	PolyHighResolution	Intra
AX-103275728	chr10	15907971	MNEc_2_10_15907971_PC	blood	PolyHighResolution	Intra
AX-103701304	chr10	15908717	MNEc_2_10_15908717_PC	blood	PolyHighResolution	Intra
AX-103602317	chr10	15909426	MNEc_2_10_15909426_PC	blood	PolyHighResolution	Intra
AX-103509457	chr10	15913556	MNEc_2_10_15913556_PC	blood	PolyHighResolution	Intra
AX-104268305	chr10	15914013	MNEc_2_10_15914013_PC	blood	PolyHighResolution	Inter
AX-103404337	chr10	15919929	MNEc_2_10_15919929_UKUL2112	blood	PolyHighResolution	VIP
AX-103694636	chr10	1592072	MNEc_2_10_1592072_PC	blood	PolyHighResolution	Intra
AX-103466031	chr10	15923788	MNEc_2_10_15923788_PC	blood	PolyHighResolution	Inter
AX-104799715	chr10	15924513	MNEc_2_10_15924513_PC	blood	PolyHighResolution	Intra
AX-103827652	chr10	15925235	MNEc_2_10_15925235_PC	blood	PolyHighResolution	Intra
AX-103168022	chr10	15929477	MNEc_2_10_15929477_PC	blood	PolyHighResolution	Inter
AX-104719445	chr10	15931055	MNEc_2_10_15931055_PC	blood	PolyHighResolution	Inter
AX-104452971	chr10	15931141	MNEc_2_10_15931141_PC	blood	PolyHighResolution	Intra
AX-103063064	chr10	15932662	MNEc_2_10_15932662_CUHSNP00140708	blood	MonoHighResolution	VIP
AX-103282562	chr10	159346	MNEc_2_10_159346_BIEC2_91719	blood	PolyHighResolution	VIP
AX-104590102	chr10	15941575	MNEc_2_10_15941575_PC	blood	NoMinorHom	Inter
AX-103065422	chr10	15948487	MNEc_2_10_15948487_CUHSNP00140710	blood	MonoHighResolution	VIP
AX-104144642	chr10	15957071	MNEc_2_10_15957071_PC	blood	PolyHighResolution	Intra
AX-104773624	chr10	15959247	MNEc_2_10_15959247_PC	blood	PolyHighResolution	Inter
AX-104211498	chr10	15960405	MNEc_2_10_15960405_PC	blood	PolyHighResolution	Intra
AX-103934900	chr10	15965946	MNEc_2_10_15965946_BIEC2_104578	blood	PolyHighResolution	VIP
AX-104710019	chr10	1596612	MNEc_2_10_1596612_PC	blood	PolyHighResolution	Inter
AX-104540034	chr10	15966479	MNEc_2_10_15966479_PC	blood	PolyHighResolution	Intra
AX-103986930	chr10	15967759	MNEc_2_10_15967759_PC	blood	PolyHighResolution	Intra
AX-103581660	chr10	1596933	MNEc_2_10_1596933_BIEC2_92955	blood	PolyHighResolution	VIP
AX-103914015	chr10	15994653	MNEc_2_10_15994653_PC	blood	PolyHighResolution	Intra
AX-104116391	chr10	15999883	MNEc_2_10_15999883_PC	blood	PolyHighResolution	Intra
AX-104419480	chr10	16001739	MNEc_2_10_16001739_PC	blood	PolyHighResolution	Density
AX-104598438	chr10	16003537	MNEc_2_10_16003537_PC	blood	PolyHighResolution	Inter
AX-102983052	chr10	1600973	MNEc_2_10_1600973_BIEC2_92958	blood	PolyHighResolution	VIP
AX-104670838	chr10	16022451	MNEc_2_10_16022451_PC	blood	PolyHighResolution	Intra
AX-103719915	chr10	16022549	MNEc_2_10_16022549_PC	blood	PolyHighResolution	Inter
AX-103834267	chr10	16032956	MNEc_2_10_16032956_PC	blood	PolyHighResolution	Intra
AX-103670546	chr10	16033163	MNEc_2_10_16033163_PC	blood	PolyHighResolution	Intra
AX-104362052	chr10	16035129	MNEc_2_10_16035129_PC	blood	PolyHighResolution	Density
AX-103908758	chr10	16044854	MNEc_2_10_16044854_PC	blood	PolyHighResolution	Intra
AX-103883176	chr10	16052544	MNEc_2_10_16052544_PC	blood	PolyHighResolution	Intra
AX-104200204	chr10	16054193	MNEc_2_10_16054193_BIEC2_109669	blood	PolyHighResolution	VIP
AX-104527211	chr10	16066369	MNEc_2_10_16066369_PC	blood	PolyHighResolution	Intra
AX-103700116	chr10	16072447	MNEc_2_10_16072447_PC	blood	PolyHighResolution	Inter
AX-104266768	chr10	16076033	MNEc_2_10_16076033_PC	blood	PolyHighResolution	Inter
AX-104613280	chr10	16080739	MNEc_2_10_16080739_PC	blood	PolyHighResolution	Inter
AX-103275446	chr10	16085730	MNEc_2_10_16085730_PC	blood	PolyHighResolution	Intra
AX-104439028	chr10	16088581	MNEc_2_10_16088581_PC	blood	NoMinorHom	Intra
AX-103711528	chr10	16091896	MNEc_2_10_16091896_PC	blood	PolyHighResolution	Intra
AX-104559541	chr10	16092445	MNEc_2_10_16092445_BIEC2_109710	blood	PolyHighResolution	VIP
AX-103360678	chr10	16095885	MNEc_2_10_16095885_PC	blood	NoMinorHom	Inter
AX-103461829	chr10	16098451	MNEc_2_10_16098451_PC	blood	PolyHighResolution	Intra
AX-103094330	chr10	16101731	MNEc_2_10_16101731_PC	blood	PolyHighResolution	Intra
AX-104551900	chr10	16102282	MNEc_2_10_16102282_PC	blood	PolyHighResolution	Intra
AX-103606467	chr10	16103157	MNEc_2_10_16103157_PC	blood	PolyHighResolution	Inter
AX-104883553	chr10	16104831	MNEc_2_10_16104831_PC	blood	PolyHighResolution	Intra
AX-104146474	chr10	1610623	MNEc_2_10_1610623_BIEC2_92962	blood	PolyHighResolution	VIP
AX-103179698	chr10	16109518	MNEc_2_10_16109518_PC	blood	NoMinorHom	Inter
AX-104772367	chr10	16116115	MNEc_2_10_16116115_PC	blood	PolyHighResolution	Inter
AX-104503363	chr10	16116359	MNEc_2_10_16116359_PC	blood	PolyHighResolution	Intra
AX-103687040	chr10	16118009	MNEc_2_10_16118009_PC	blood	PolyHighResolution	Intra
AX-103438028	chr10	16120768	MNEc_2_10_16120768_PC	blood	PolyHighResolution	Intra
AX-104545871	chr10	16124591	MNEc_2_10_16124591_PC	blood	PolyHighResolution	Intra
AX-104925140	chr10	16128487	MNEc_2_10_16128487_PC	blood	PolyHighResolution	Intra
AX-104481749	chr10	16132061	MNEc_2_10_16132061_PC	blood	NoMinorHom	Intra
AX-104817704	chr10	16132713	MNEc_2_10_16132713_PC	blood	PolyHighResolution	Intra
AX-104600478	chr10	16134481	MNEc_2_10_16134481_PC	blood	PolyHighResolution	Intra
AX-103988055	chr10	16135511	MNEc_2_10_16135511_PC	blood	PolyHighResolution	Intra
AX-103899167	chr10	16136216	MNEc_2_10_16136216_PC	blood	PolyHighResolution	Inter
AX-103721769	chr10	1613707	MNEc_2_10_1613707_PC	blood	PolyHighResolution	Intra
AX-105003509	chr10	16139707	MNEc_2_10_16139707_PC	blood	PolyHighResolution	Intra
AX-103719431	chr10	16143591	MNEc_2_10_16143591_PC	blood	PolyHighResolution	Intra
AX-103187426	chr10	16145451	MNEc_2_10_16145451_PC	hair	PolyHighResolution	Intra
AX-104599821	chr10	16147914	MNEc_2_10_16147914_PC	blood	PolyHighResolution	Intra
AX-104430993	chr10	16148699	MNEc_2_10_16148699_PC	blood	NoMinorHom	Inter
AX-103563580	chr10	16152341	MNEc_2_10_16152341_PC	blood	PolyHighResolution	Inter
AX-103112424	chr10	16160591	MNEc_2_10_16160591_PC	blood	PolyHighResolution	Inter
AX-103031768	chr10	16162432	MNEc_2_10_16162432_PC	blood	PolyHighResolution	Intra
AX-103044563	chr10	16163368	MNEc_2_10_16163368_PC	blood	PolyHighResolution	Intra
AX-103537207	chr10	16166774	MNEc_2_10_16166774_BIEC2_104732	blood	PolyHighResolution	VIP
AX-103878254	chr10	16168307	MNEc_2_10_16168307_BIEC2_104734	blood	PolyHighResolution	VIP
AX-103564538	chr10	16168421	MNEc_2_10_16168421_PC	blood	MonoHighResolution	Intra
AX-104551125	chr10	1617073	MNEc_2_10_1617073_BIEC2_92967	blood	PolyHighResolution	VIP
AX-103668404	chr10	16172729	MNEc_2_10_16172729_PC	blood	PolyHighResolution	Intra
AX-104596715	chr10	16174143	MNEc_2_10_16174143_PC	blood	PolyHighResolution	Inter
AX-103036790	chr10	16177285	MNEc_2_10_16177285_PC	blood	PolyHighResolution	Intra
AX-104455665	chr10	16178310	MNEc_2_10_16178310_PC	blood	PolyHighResolution	Intra
AX-104683286	chr10	16181045	MNEc_2_10_16181045_PC	blood	PolyHighResolution	Intra
AX-104699069	chr10	16183029	MNEc_2_10_16183029_PC	blood	PolyHighResolution	Inter
AX-104055983	chr10	16183293	MNEc_2_10_16183293_PC	blood	PolyHighResolution	Intra
AX-104391327	chr10	16183933	MNEc_2_10_16183933_PC	blood	PolyHighResolution	Intra
AX-104562029	chr10	16185377	MNEc_2_10_16185377_PC	blood	PolyHighResolution	Intra
AX-102994250	chr10	16186135	MNEc_2_10_16186135_PC	blood	PolyHighResolution	Inter
AX-103736439	chr10	16189901	MNEc_2_10_16189901_PC	blood	PolyHighResolution	Intra
AX-104027073	chr10	16191438	MNEc_2_10_16191438_PC	blood	PolyHighResolution	Intra
AX-104160580	chr10	16198544	MNEc_2_10_16198544_PC	blood	PolyHighResolution	Intra
AX-104929538	chr10	16201634	MNEc_2_10_16201634_PC	blood	PolyHighResolution	Inter
AX-103141703	chr10	16202583	MNEc_2_10_16202583_PC	blood	PolyHighResolution	Intra
AX-103982398	chr10	16203689	MNEc_2_10_16203689_PC	blood	PolyHighResolution	Intra
AX-103910231	chr10	16205847	MNEc_2_10_16205847_PC	blood	PolyHighResolution	Intra
AX-103244699	chr10	16208189	MNEc_2_10_16208189_PC	blood	PolyHighResolution	Inter
AX-104853852	chr10	16214419	MNEc_2_10_16214419_BIEC2_104773	blood	PolyHighResolution	VIP
AX-104362108	chr10	16216460	MNEc_2_10_16216460_PC	hair	NoMinorHom	Diverse
AX-104406049	chr10	16218151	MNEc_2_10_16218151_PC	blood	PolyHighResolution	Inter
AX-104161112	chr10	16218747	MNEc_2_10_16218747_PC	blood	PolyHighResolution	Inter
AX-103484490	chr10	16221140	MNEc_2_10_16221140_PC	blood	PolyHighResolution	Intra
AX-103248163	chr10	16223108	MNEc_2_10_16223108_PC	blood	PolyHighResolution	Intra
AX-103326735	chr10	16224905	MNEc_2_10_16224905_PC	blood	PolyHighResolution	Intra
AX-103608244	chr10	16224996	MNEc_2_10_16224996_PC	blood	PolyHighResolution	Intra
AX-104987952	chr10	16228733	MNEc_2_10_16228733_PC	blood	PolyHighResolution	Intra
AX-104305181	chr10	1623965	MNEc_2_10_1623965_PC	blood	NoMinorHom	Inter
AX-102983294	chr10	16241838	MNEc_2_10_16241838_PC	blood	PolyHighResolution	Intra
AX-103894153	chr10	1624608	MNEc_2_10_1624608_PC	blood	PolyHighResolution	Intra
AX-104233882	chr10	162484	MNEc_2_10_162484_BIEC2_91722	blood	PolyHighResolution	VIP
AX-104086946	chr10	16249850	MNEc_2_10_16249850_PC	blood	PolyHighResolution	Intra
AX-104911881	chr10	16255911	MNEc_2_10_16255911_PC	blood	PolyHighResolution	Intra
AX-104488924	chr10	16257681	MNEc_2_10_16257681_PC	blood	PolyHighResolution	Intra
AX-104319974	chr10	16258011	MNEc_2_10_16258011_PC	blood	PolyHighResolution	Intra
AX-104294261	chr10	16263939	MNEc_2_10_16263939_PC	blood	PolyHighResolution	Intra
AX-102960071	chr10	16264072	MNEc_2_10_16264072_PC	blood	NoMinorHom	Inter
AX-103528817	chr10	16265485	MNEc_2_10_16265485_BIEC2_104789	blood	NoMinorHom	VIP
AX-103885310	chr10	16266895	MNEc_2_10_16266895_PC	blood	NoMinorHom	Inter
AX-104517781	chr10	16296673	MNEc_2_10_16296673_PC	blood	PolyHighResolution	Intra
AX-103602829	chr10	16301624	MNEc_2_10_16301624_PC	blood	PolyHighResolution	Inter
AX-104865710	chr10	16305303	MNEc_2_10_16305303_PC	blood	PolyHighResolution	Intra
AX-104866429	chr10	1630605	MNEc_2_10_1630605_PC	blood	NoMinorHom	Inter
AX-104589519	chr10	16306420	MNEc_2_10_16306420_PC	blood	PolyHighResolution	Intra
AX-104249911	chr10	16308885	MNEc_2_10_16308885_PC	blood	PolyHighResolution	Inter
AX-104564018	chr10	16313210	MNEc_2_10_16313210_BIEC2-104809	blood	PolyHighResolution	VIP
AX-103196452	chr10	1631737	MNEc_2_10_1631737_PC	blood	PolyHighResolution	Intra
AX-103228062	chr10	16318913	MNEc_2_10_16318913_PC	blood	PolyHighResolution	Intra
AX-103352875	chr10	1632988	MNEc_2_10_1632988_PC	blood	PolyHighResolution	Inter
AX-103626359	chr10	16330561	MNEc_2_10_16330561_PC	blood	PolyHighResolution	Intra
AX-103607083	chr10	16330761	MNEc_2_10_16330761_PC	blood	PolyHighResolution	Intra
AX-104487914	chr10	16334319	MNEc_2_10_16334319_PC	blood	PolyHighResolution	Inter
AX-103372054	chr10	1633450	MNEc_2_10_1633450_PC	blood	PolyHighResolution	Inter
AX-103273785	chr10	16335555	MNEc_2_10_16335555_PC	blood	PolyHighResolution	Intra
AX-103068910	chr10	16335846	MNEc_2_10_16335846_PC	blood	PolyHighResolution	Inter
AX-103189620	chr10	16336794	MNEc_2_10_16336794_PC	blood	PolyHighResolution	Intra
AX-104223988	chr10	16340240	MNEc_2_10_16340240_PC	hair	NoMinorHom	Diverse
AX-104729594	chr10	16340321	MNEc_2_10_16340321_PC	blood	PolyHighResolution	Inter
AX-104533344	chr10	16343518	MNEc_2_10_16343518_PC	blood	PolyHighResolution	Diverse
AX-104369608	chr10	16344943	MNEc_2_10_16344943_PC	blood	PolyHighResolution	Intra
AX-103549082	chr10	16346067	MNEc_2_10_16346067_PC	blood	PolyHighResolution	Inter
AX-103148933	chr10	16347735	MNEc_2_10_16347735_PC	blood	PolyHighResolution	Intra
AX-104215073	chr10	1634782	MNEc_2_10_1634782_PC	blood	PolyHighResolution	Intra
AX-104598092	chr10	16350335	MNEc_2_10_16350335_PC	blood	NoMinorHom	Inter
AX-103688841	chr10	16351515	MNEc_2_10_16351515_PC	blood	PolyHighResolution	Inter
AX-104671867	chr10	1635299	MNEc_2_10_1635299_PC	blood	PolyHighResolution	Inter
AX-103399394	chr10	16356888	MNEc_2_10_16356888_PC	blood	NoMinorHom	Inter
AX-103177546	chr10	16362039	MNEc_2_10_16362039_PC	blood	PolyHighResolution	Inter
AX-103961388	chr10	16363220	MNEc_2_10_16363220_PC	blood	PolyHighResolution	Intra
AX-104709669	chr10	16364075	MNEc_2_10_16364075_PC	blood	PolyHighResolution	Intra
AX-104962095	chr10	16368836	MNEc_2_10_16368836_PC	blood	PolyHighResolution	Inter
AX-104890000	chr10	16372750	MNEc_2_10_16372750_PC	blood	NoMinorHom	Inter
AX-103328493	chr10	16377018	MNEc_2_10_16377018_PC	blood	PolyHighResolution	Intra
AX-103325978	chr10	1638855	MNEc_2_10_1638855_PC	blood	PolyHighResolution	Intra
AX-104728499	chr10	16389717	MNEc_2_10_16389717_PC	blood	PolyHighResolution	Intra
AX-104673838	chr10	16389909	MNEc_2_10_16389909_PC	blood	PolyHighResolution	Inter
AX-104593820	chr10	16391256	MNEc_2_10_16391256_PC	blood	PolyHighResolution	Inter
AX-104980347	chr10	16393293	MNEc_2_10_16393293_PC	blood	PolyHighResolution	Intra
AX-104723791	chr10	16393362	MNEc_2_10_16393362_BIEC2_104850	blood	PolyHighResolution	VIP
AX-104368665	chr10	16394085	MNEc_2_10_16394085_PC	blood	PolyHighResolution	Inter
AX-104355294	chr10	16395646	MNEc_2_10_16395646_BIEC2_104853	blood	PolyHighResolution	VIP
AX-104877847	chr10	16396085	MNEc_2_10_16396085_PC	blood	PolyHighResolution	Intra
AX-104399748	chr10	16402736	MNEc_2_10_16402736_PC	blood	NoMinorHom	Intra
AX-104709754	chr10	16404	MNEc_2_10_16404_PC	blood	PolyHighResolution	Density
AX-104980010	chr10	16411076	MNEc_2_10_16411076_PC	blood	PolyHighResolution	Inter
AX-104760246	chr10	16413110	MNEc_2_10_16413110_PC	blood	PolyHighResolution	Intra
AX-103552731	chr10	16417515	MNEc_2_10_16417515_PC	blood	PolyHighResolution	Inter
AX-105007468	chr10	16420010	MNEc_2_10_16420010_PC	blood	NoMinorHom	Inter
AX-104103286	chr10	16420354	MNEc_2_10_16420354_PC	blood	PolyHighResolution	Intra
AX-103473375	chr10	16421437	MNEc_2_10_16421437_PC	blood	NoMinorHom	Inter
AX-103071866	chr10	16423850	MNEc_2_10_16423850_BIEC2-104865	blood	PolyHighResolution	VIP
AX-104728288	chr10	16430439	MNEc_2_10_16430439_PC	blood	PolyHighResolution	Intra
AX-103124206	chr10	16431809	MNEc_2_10_16431809_PC	blood	PolyHighResolution	Diverse
AX-104481086	chr10	16431857	MNEc_2_10_16431857_PC	blood	PolyHighResolution	Intra
AX-103454206	chr10	16437733	MNEc_2_10_16437733_PC	blood	PolyHighResolution	Intra
AX-103106838	chr10	16438918	MNEc_2_10_16438918_PC	blood	MonoHighResolution	Diverse
AX-104226970	chr10	16440582	MNEc_2_10_16440582_PC	blood	PolyHighResolution	Inter
AX-103394989	chr10	16448003	MNEc_2_10_16448003_PC	blood	NoMinorHom	Inter
AX-103547104	chr10	16450401	MNEc_2_10_16450401_PC	hair	PolyHighResolution	Intra
AX-104983472	chr10	16450445	MNEc_2_10_16450445_PC	hair	MonoHighResolution	Intra
AX-104894782	chr10	16451602	MNEc_2_10_16451602_PC	blood	PolyHighResolution	Intra
AX-102980204	chr10	1645631	MNEc_2_10_1645631_PC	blood	PolyHighResolution	Intra
AX-103430584	chr10	1646206	MNEc_2_10_1646206_BIEC2_93011	blood	PolyHighResolution	VIP
AX-104758648	chr10	16474237	MNEc_2_10_16474237_BIEC2_105103	blood	PolyHighResolution	VIP
AX-104751489	chr10	16477961	MNEc_2_10_16477961_PC	blood	NoMinorHom	Inter
AX-103451836	chr10	16477982	MNEc_2_10_16477982_PC	blood	PolyHighResolution	Intra
AX-104287794	chr10	16480526	MNEc_2_10_16480526_PC	blood	PolyHighResolution	Intra
AX-104770835	chr10	1648682	MNEc_2_10_1648682_PC	blood	PolyHighResolution	Inter
AX-103807949	chr10	1649131	MNEc_2_10_1649131_PC	blood	PolyHighResolution	Intra
AX-103887196	chr10	16491964	MNEc_2_10_16491964_PC	blood	PolyHighResolution	Inter
AX-103251359	chr10	16503113	MNEc_2_10_16503113_PC	blood	PolyHighResolution	Intra
AX-103205228	chr10	16504121	MNEc_2_10_16504121_BIEC2_105166	blood	PolyHighResolution	VIP
AX-103861589	chr10	16508391	MNEc_2_10_16508391_PC	hair	NoMinorHom	Intra
AX-103392901	chr10	16511660	MNEc_2_10_16511660_PC	blood	PolyHighResolution	Intra
AX-104150665	chr10	16522962	MNEc_2_10_16522962_PC	blood	PolyHighResolution	Inter
AX-103378059	chr10	16524805	MNEc_2_10_16524805_PC	blood	PolyHighResolution	Inter
AX-103536324	chr10	16525171	MNEc_2_10_16525171_PC	blood	PolyHighResolution	Intra
AX-104566804	chr10	16529767	MNEc_2_10_16529767_PC	blood	PolyHighResolution	Intra
AX-104496990	chr10	16529794	MNEc_2_10_16529794_PC	hair	PolyHighResolution	Intra
AX-103642482	chr10	16529859	MNEc_2_10_16529859_PC	blood	PolyHighResolution	Intra
AX-103273503	chr10	16530542	MNEc_2_10_16530542_PC	blood	PolyHighResolution	Intra
AX-104340338	chr10	16531055	MNEc_2_10_16531055_PC	blood	PolyHighResolution	Inter
AX-104762503	chr10	16531190	MNEc_2_10_16531190_PC	blood	PolyHighResolution	Intra
AX-104788753	chr10	16532939	MNEc_2_10_16532939_PC	blood	PolyHighResolution	Inter
AX-103886055	chr10	16535082	MNEc_2_10_16535082_PC	blood	PolyHighResolution	Intra
AX-104374397	chr10	1654145	MNEc_2_10_1654145_PC	blood	PolyHighResolution	Intra
AX-104662901	chr10	16544309	MNEc_2_10_16544309_PC	blood	PolyHighResolution	Intra
AX-103429531	chr10	16545927	MNEc_2_10_16545927_PC	blood	PolyHighResolution	Intra
AX-104860184	chr10	16547680	MNEc_2_10_16547680_PC	blood	PolyHighResolution	Intra
AX-104182236	chr10	16553719	MNEc_2_10_16553719_PC	blood	MonoHighResolution	Inter
AX-103058003	chr10	16554166	MNEc_2_10_16554166_BIEC2_105250	blood	PolyHighResolution	VIP
AX-103029595	chr10	16555231	MNEc_2_10_16555231_PC	blood	PolyHighResolution	Intra
AX-103799115	chr10	16555686	MNEc_2_10_16555686_PC	blood	NoMinorHom	Inter
AX-103437076	chr10	16556151	MNEc_2_10_16556151_BIEC2_105264	blood	MonoHighResolution	VIP
AX-104148885	chr10	1655680	MNEc_2_10_1655680_PC	blood	PolyHighResolution	Intra
AX-103989299	chr10	16567971	MNEc_2_10_16567971_PC	blood	PolyHighResolution	Intra
AX-104511116	chr10	16568462	MNEc_2_10_16568462_BIEC2_105283	hair	NoMinorHom	VIP
AX-104519349	chr10	16571051	MNEc_2_10_16571051_PC	blood	PolyHighResolution	Intra
AX-102994185	chr10	16571572	MNEc_2_10_16571572_PC	blood	PolyHighResolution	Intra
AX-104574985	chr10	16572023	MNEc_2_10_16572023_PC	blood	NoMinorHom	Inter
AX-104797759	chr10	16574990	MNEc_2_10_16574990_PC	blood	PolyHighResolution	Inter
AX-103900003	chr10	16575604	MNEc_2_10_16575604_PC	blood	PolyHighResolution	Intra
AX-104176436	chr10	16576580	MNEc_2_10_16576580_PC	blood	PolyHighResolution	Intra
AX-103252493	chr10	16577257	MNEc_2_10_16577257_PC	blood	PolyHighResolution	Intra
AX-104412951	chr10	16589253	MNEc_2_10_16589253_PC	blood	NoMinorHom	Inter
AX-104319078	chr10	16593378	MNEc_2_10_16593378_PC	blood	PolyHighResolution	Intra
AX-105012912	chr10	165954	MNEc_2_10_165954_BIEC2_91723	blood	PolyHighResolution	VIP
AX-103941200	chr10	16599151	MNEc_2_10_16599151_PC	hair	NoMinorHom	Intra
AX-104658169	chr10	16601540	MNEc_2_10_16601540_PC	blood	MonoHighResolution	Intra
AX-104363497	chr10	16602763	MNEc_2_10_16602763_PC	blood	PolyHighResolution	Intra
AX-103308407	chr10	1660293	MNEc_2_10_1660293_PC	blood	PolyHighResolution	Inter
AX-103776097	chr10	16605420	MNEc_2_10_16605420_PC	blood	PolyHighResolution	Intra
AX-103680112	chr10	16605506	MNEc_2_10_16605506_PC	blood	PolyHighResolution	Intra
AX-104581992	chr10	16605787	MNEc_2_10_16605787_PC	blood	PolyHighResolution	Inter
AX-103108144	chr10	16607412	MNEc_2_10_16607412_PC	blood	PolyHighResolution	Intra
AX-104218511	chr10	16609116	MNEc_2_10_16609116_PC	blood	PolyHighResolution	Intra
AX-103487766	chr10	16611270	MNEc_2_10_16611270_PC	blood	PolyHighResolution	Inter
AX-104306837	chr10	16612191	MNEc_2_10_16612191_PC	blood	PolyHighResolution	Intra
AX-104110783	chr10	16612771	MNEc_2_10_16612771_PC	blood	PolyHighResolution	Intra
AX-104340458	chr10	16615778	MNEc_2_10_16615778_PC	blood	PolyHighResolution	Inter
AX-104897726	chr10	16616637	MNEc_2_10_16616637_PC	blood	PolyHighResolution	Inter
AX-103381196	chr10	16622107	MNEc_2_10_16622107_PC	blood	PolyHighResolution	Inter
AX-104737191	chr10	16629392	MNEc_2_10_16629392_BIEC2_110433	blood	PolyHighResolution	VIP
AX-104501107	chr10	16631782	MNEc_2_10_16631782_PC	blood	PolyHighResolution	Intra
AX-103704852	chr10	16635812	MNEc_2_10_16635812_PC	blood	PolyHighResolution	Intra
AX-103831532	chr10	16635993	MNEc_2_10_16635993_PC	blood	NoMinorHom	Inter
AX-104433529	chr10	16636725	MNEc_2_10_16636725_PC	blood	PolyHighResolution	Intra
AX-104773221	chr10	1663944	MNEc_2_10_1663944_PC	blood	PolyHighResolution	Density
AX-104880493	chr10	1664098	MNEc_2_10_1664098_PC	blood	NoMinorHom	Density
AX-103929923	chr10	16650567	MNEc_2_10_16650567_PC	blood	NoMinorHom	Inter
AX-103316999	chr10	16657428	MNEc_2_10_16657428_PC	blood	PolyHighResolution	Intra
AX-104483210	chr10	16661255	MNEc_2_10_16661255_BIEC2_110443	blood	PolyHighResolution	VIP
AX-104397546	chr10	16664530	MNEc_2_10_16664530_PC	blood	PolyHighResolution	Intra
AX-104815536	chr10	16671781	MNEc_2_10_16671781_PC	blood	NoMinorHom	Inter
AX-104704083	chr10	16673652	MNEc_2_10_16673652_PC	blood	PolyHighResolution	Intra
AX-103110675	chr10	16678655	MNEc_2_10_16678655_PC	blood	NoMinorHom	Inter
AX-103555869	chr10	16681609	MNEc_2_10_16681609_PC	blood	PolyHighResolution	Diverse
AX-104622873	chr10	16683577	MNEc_2_10_16683577_PC	blood	PolyHighResolution	Intra
AX-103824023	chr10	16684166	MNEc_2_10_16684166_BIEC2_110455	blood	PolyHighResolution	VIP
AX-104088921	chr10	16688303	MNEc_2_10_16688303_PC	blood	PolyHighResolution	Intra
AX-103969524	chr10	16688941	MNEc_2_10_16688941_PC	blood	PolyHighResolution	Intra
AX-103908371	chr10	16697351	MNEc_2_10_16697351_PC	blood	PolyHighResolution	Intra
[truncated: 668,806+ more rows]
