# Supplementary material for: Developing a 670k genotyping array to tag ~2M SNPs across 24 horse breeds
Source: BMC Genomics. 2017 Jul 27;18:565. doi: 10.1186/s12864-017-3943-8 (PMC5530493; doi:10.1186/s12864-017-3943-8)
Supplement: Supplementary file 5 — Sample breed and tagging breed groups. Samples (n = 485) from either whole genome sequence (WGS) or from the 2M test array (SNP) were assigned to one of 15 tagging breed groups based on their reported breed. (XLSX 21 kb) [file 12864_2017_3943_MOESM5_ESM.xlsx]

## Sheet: Sheet1
Horse ID	Genotype Source	Breed	Tagging Breed Group
K745	WGS	Sorraia	Land Race
M7646	SNP	Duelmener	Land Race
M7647	SNP	Duelmener	Land Race
M7648	SNP	Duelmener	Land Race
M7649	SNP	Sorraia	Land Race
M7650	SNP	Sorraia	Land Race
Tube_11	SNP	Mongolian	Land Race
Tube_3	SNP	Mongolian	Land Race
AR_COL130030	WGS	Arabian	Arabian
AR_COL130033	WGS	Arabian	Arabian
AR_COL130059	WGS	Arabian	Arabian
AR_COL140627	WGS	Arabian	Arabian
AR_COL140634	WGS	Arabian	Arabian
AR_COL140665	WGS	Arabian	Arabian
AR_COL140745	WGS	Arabian	Arabian
AR_COL140772	WGS	Arabian	Arabian
AR_COL163140	WGS	Arabian	Arabian
AR_COL163145	WGS	Arabian	Arabian
Arabian1_Be1	WGS	Arabian	Arabian
Arabian2_Be4	WGS	Arabian	Arabian
Arabian3_GA50	WGS	Arabian	Arabian
Brooks_2174	WGS	Arabian	Arabian
K744	WGS	Arabian	Arabian
M341	SNP	Arabian	Arabian
M350	SNP	Arabian	Arabian
M351	SNP	Arabian	Arabian
M352	SNP	Arabian	Arabian
M353	SNP	Arabian	Arabian
M354	SNP	Arabian	Arabian
M355	SNP	Arabian	Arabian
M356	SNP	Arabian	Arabian
M357	SNP	Arabian	Arabian
M358	SNP	Arabian	Arabian
M359	SNP	Arabian	Arabian
M360	SNP	Arabian	Arabian
M362	SNP	Arabian	Arabian
M7552	SNP	Arabian	Arabian
M7553	SNP	Arabian	Arabian
M7554	SNP	Arabian	Arabian
M7555	SNP	Arabian	Arabian
M7556	SNP	Arabian	Arabian
M7557	SNP	Arabian	Arabian
M7558	SNP	Arabian	Arabian
M7559	SNP	Arabian	Arabian
A4368	SNP	Belgian	Belgian
A4369	SNP	Belgian	Belgian
A4372	SNP	Belgian	Belgian
A4374	SNP	Belgian	Belgian
A4376	SNP	Belgian	Belgian
A4378	SNP	Belgian	Belgian
A4381	SNP	Belgian	Belgian
A4382	SNP	Belgian	Belgian
A4406	SNP	Belgian	Belgian
A4407	SNP	Belgian	Belgian
A4416	SNP	Belgian	Belgian
A4437	SNP	Belgian	Belgian
A4451	SNP	Belgian	Belgian
A4455	SNP	Belgian	Belgian
A5707	SNP	Belgian	Belgian
A5710	SNP	Belgian	Belgian
A5711	SNP	Belgian	Belgian
A5712	SNP	Belgian	Belgian
A5724	SNP	Belgian	Belgian
A5727	SNP	Belgian	Belgian
A5728	SNP	Belgian	Belgian
M1552	WGS	Belgian	Belgian
Brooks_3148	WGS	Draft	Draft
CLDB_65664	WGS	ColdBlood	Draft
CLDB_65665	WGS	ColdBlood	Draft
CLDB_65666	WGS	ColdBlood	Draft
M1542	WGS	Percheron	Draft
M1545	WGS	Percheron	Draft
M1561	WGS	Clydesdale	Draft
M1568	WGS	Clydesdale	Draft
M1570	WGS	Clydesdale	Draft
M1571	WGS	Clydesdale	Draft
M7616	SNP	SueddeutschesKaltblut	Draft
M7617	SNP	SueddeutschesKaltblut	Draft
M7618	SNP	SueddeutschesKaltblut	Draft
M7619	SNP	SueddeutschesKaltblut	Draft
M7651	SNP	Old-Oldenburger	Draft
M7652	SNP	BlackForest	Draft
M7653	SNP	BlackForest	Draft
M7654	SNP	BlackForest	Draft
FM0238	WGS	Franchese Montagne	F. Montagne
FM0334	WGS	Franchese Montagne	F. Montagne
FM0431	WGS	Franchese Montagne	F. Montagne
FM0450	WGS	Franchese Montagne	F. Montagne
FM0467	WGS	Franchese Montagne	F. Montagne
FM0474	WGS	Franchese Montagne	F. Montagne
FM0512	WGS	Franchese Montagne	F. Montagne
FM0570	WGS	Franchese Montagne	F. Montagne
FM0664	WGS	Franchese Montagne	F. Montagne
FM0673	WGS	Franchese Montagne	F. Montagne
FM1030	WGS	Franchese Montagne	F. Montagne
FM1041	WGS	Franchese Montagne	F. Montagne
FM1048	WGS	Franchese Montagne	F. Montagne
FM1176	WGS	Franchese Montagne	F. Montagne
FM1178	WGS	Franchese Montagne	F. Montagne
FM1190	WGS	Franchese Montagne	F. Montagne
FM1215	WGS	Franchese Montagne	F. Montagne
FM1339	WGS	Franchese Montagne	F. Montagne
FM1369	WGS	Franchese Montagne	F. Montagne
FM1435	WGS	Franchese Montagne	F. Montagne
FM1459	WGS	Franchese Montagne	F. Montagne
FM1625	WGS	Franchese Montagne	F. Montagne
FM1785	WGS	Franchese Montagne	F. Montagne
FM1798	WGS	Franchese Montagne	F. Montagne
FM1932	WGS	Franchese Montagne	F. Montagne
FM1948	WGS	Franchese Montagne	F. Montagne
FM1951	WGS	Franchese Montagne	F. Montagne
FM2001	WGS	Franchese Montagne	F. Montagne
FM2218	WGS	Franchese Montagne	F. Montagne
M464	SNP	Icelandic	Icelandic
M465	SNP	Icelandic	Icelandic
M467	SNP	Icelandic	Icelandic
M469	SNP	Icelandic	Icelandic
M470	SNP	Icelandic	Icelandic
M471	SNP	Icelandic	Icelandic
M473	SNP	Icelandic	Icelandic
M475	SNP	Icelandic	Icelandic
M476	SNP	Icelandic	Icelandic
M478	SNP	Icelandic	Icelandic
M480	SNP	Icelandic	Icelandic
M481	SNP	Icelandic	Icelandic
M482	SNP	Icelandic	Icelandic
M483	SNP	Icelandic	Icelandic
M484	SNP	Icelandic	Icelandic
M485	SNP	Icelandic	Icelandic
M486	SNP	Icelandic	Icelandic
M487	SNP	Icelandic	Icelandic
M7527	SNP	Lusitano	Lusitano
M7528	SNP	Lusitano	Lusitano
M7529	SNP	Lusitano	Lusitano
M7530	SNP	Lusitano	Lusitano
M7531	SNP	Lusitano	Lusitano
M7532	SNP	Lusitano	Lusitano
M7533	SNP	Lusitano	Lusitano
M7534	SNP	Lusitano	Lusitano
M7535	SNP	Lusitano	Lusitano
M7536	SNP	Lusitano	Lusitano
M7537	SNP	Lusitano	Lusitano
M7538	SNP	Lusitano	Lusitano
M7539	SNP	Lusitano	Lusitano
M7540	SNP	Lusitano	Lusitano
M7541	SNP	Lusitano	Lusitano
M7542	SNP	Lusitano	Lusitano
M7543	SNP	Lusitano	Lusitano
M7544	SNP	Lusitano	Lusitano
M7545	SNP	Lusitano	Lusitano
M7546	SNP	Lusitano	Lusitano
M7547	SNP	Lusitano	Lusitano
CMah111	WGS	Lipizzaner	Maremanno
CSess113	WGS	Lipizzaner	Maremanno
FRal169	WGS	Lipizzaner	Maremanno
M7573	SNP	Maremanno	Maremanno
M7574	SNP	Maremanno	Maremanno
M7575	SNP	Maremanno	Maremanno
M7576	SNP	Maremanno	Maremanno
M7577	SNP	Maremanno	Maremanno
M7578	SNP	Maremanno	Maremanno
M7579	SNP	Maremanno	Maremanno
M7580	SNP	Maremanno	Maremanno
M7581	SNP	Maremanno	Maremanno
M7582	SNP	Maremanno	Maremanno
M7583	SNP	Maremanno	Maremanno
M7584	SNP	Maremanno	Maremanno
M7585	SNP	Maremanno	Maremanno
M7586	SNP	Maremanno	Maremanno
M7587	SNP	Maremanno	Maremanno
M7588	SNP	Maremanno	Maremanno
M7589	SNP	Maremanno	Maremanno
M7590	SNP	Maremanno	Maremanno
M7591	SNP	Maremanno	Maremanno
M7592	SNP	Maremanno	Maremanno
M7593	SNP	Maremanno	Maremanno
M7594	SNP	Maremanno	Maremanno
Mah166	WGS	Lipizzaner	Maremanno
EMS134	WGS	Morgan	Morgan
EMS246	WGS	Morgan	Morgan
EMS259	WGS	Morgan	Morgan
EMS265	WGS	Morgan	Morgan
EMS279	WGS	Morgan	Morgan
EMS333	WGS	Morgan	Morgan
EMS336	WGS	Morgan	Morgan
EMS355	WGS	Morgan	Morgan
EMS395	WGS	Morgan	Morgan
EMS479	WGS	Morgan	Morgan
EMS49	WGS	Morgan	Morgan
EMS50	WGS	Morgan	Morgan
EMS595	WGS	Morgan	Morgan
EMS605	WGS	Morgan	Morgan
EMS611	WGS	Morgan	Morgan
EMS9	WGS	Morgan	Morgan
EMS91	WGS	Morgan	Morgan
EMS93	WGS	Morgan	Morgan
M6207	SNP	Morgan	Morgan
M6213	SNP	Morgan	Morgan
M6215	SNP	Morgan	Morgan
M6245	SNP	Morgan	Morgan
M6246	SNP	Morgan	Morgan
M6254	SNP	Morgan	Morgan
M6266	SNP	Morgan	Morgan
M6268	SNP	Morgan	Morgan
M6271	SNP	Morgan	Morgan
M6272	SNP	Morgan	Morgan
M6295	SNP	Morgan	Morgan
M6298	SNP	Morgan	Morgan
M6324	SNP	Morgan	Morgan
M6331	SNP	Morgan	Morgan
M6341	SNP	Morgan	Morgan
M6380	SNP	Morgan	Morgan
M6466	SNP	Morgan	Morgan
M6469	SNP	Morgan	Morgan
M6515	SNP	Morgan	Morgan
M6555	SNP	Morgan	Morgan
M6614	SNP	Morgan	Morgan
M6622	SNP	Morgan	Morgan
M6628	SNP	Morgan	Morgan
M6629	SNP	Morgan	Morgan
M6630	SNP	Morgan	Morgan
M6634	SNP	Morgan	Morgan
M6680	SNP	Morgan	Morgan
M6731	SNP	Morgan	Morgan
M6736	SNP	Morgan	Morgan
M6743	SNP	Morgan	Morgan
M6747	SNP	Morgan	Morgan
M6748	SNP	Morgan	Morgan
M6752	SNP	Morgan	Morgan
M6754	SNP	Morgan	Morgan
M6763	SNP	Morgan	Morgan
M6768	SNP	Morgan	Morgan
M6770	SNP	Morgan	Morgan
M6773	SNP	Morgan	Morgan
M6777	SNP	Morgan	Morgan
M6782	SNP	Morgan	Morgan
M6799	SNP	Morgan	Morgan
M6809	SNP	Morgan	Morgan
M6814	SNP	Morgan	Morgan
Brooks_3147	WGS	Miniature Pony	Pony
CON15	WGS	Connemara	Pony
CON26	WGS	Connemara	Pony
CON40	WGS	Connemara	Pony
EMS_369	WGS	Welsh Pony	Pony
EMS_373	WGS	Welsh Pony	Pony
EMS_374	WGS	Welsh Pony	Pony
EMS_376	WGS	Welsh Pony	Pony
M6229	SNP	Welsh	Pony
M6230	SNP	Welsh	Pony
M6231	SNP	Welsh	Pony
M6280	SNP	Welsh	Pony
M6281	SNP	Welsh	Pony
M6333	SNP	Welsh	Pony
M6334	SNP	Welsh	Pony
M6362	SNP	Welsh	Pony
M6427	SNP	Welsh	Pony
M6509	SNP	Welsh	Pony
M6568	SNP	Welsh	Pony
M6548	SNP	Welsh	Pony
M6549	SNP	Welsh	Pony
M6575	SNP	Welsh	Pony
M6604	SNP	Welsh	Pony
M6605	SNP	Welsh	Pony
M6606	SNP	Welsh	Pony
M6607	SNP	Welsh	Pony
M6611	SNP	Welsh	Pony
M6635	SNP	Welsh	Pony
M6636	SNP	Welsh	Pony
M6638	SNP	Welsh	Pony
M6642	SNP	Welsh	Pony
M6644	SNP	Welsh	Pony
M6660	SNP	Welsh	Pony
M6661	SNP	Welsh	Pony
M6691	SNP	Welsh	Pony
M6692	SNP	Welsh	Pony
M6693	SNP	Welsh	Pony
M6700	SNP	Welsh	Pony
M6704	SNP	Welsh	Pony
M6705	SNP	Welsh	Pony
M6707	SNP	Welsh	Pony
M6709	SNP	Welsh	Pony
M6710	SNP	Welsh	Pony
M6713	SNP	Welsh	Pony
M6714	SNP	Welsh	Pony
M6719	SNP	Welsh	Pony
M6741	SNP	Welsh	Pony
M6742	SNP	Welsh	Pony
M7620	SNP	Haflinger	Pony
M7621	SNP	Haflinger	Pony
M7622	SNP	Haflinger	Pony
M7623	SNP	Edelblut-Haflinger	Pony
M7624	SNP	Edelblut-Haflinger	Pony
M7625	SNP	Edelblut-Haflinger	Pony
A1013	SNP	QuarterHorse	QuarterHorse
A1081	SNP	QuarterHorse	QuarterHorse
A1324	SNP	QuarterHorse	QuarterHorse
A1361	SNP	QuarterHorse	QuarterHorse
A1543	WGS	Quarter Horse	QuarterHorse
A1890	SNP	QuarterHorse	QuarterHorse
A1892	SNP	QuarterHorse	QuarterHorse
A1968	SNP	QuarterHorse	QuarterHorse
A1970	SNP	QuarterHorse	QuarterHorse
A1973	SNP	QuarterHorse	QuarterHorse
A1976	SNP	QuarterHorse	QuarterHorse
A2001	SNP	QuarterHorse	QuarterHorse
A2007	SNP	QuarterHorse	QuarterHorse
A2013	SNP	QuarterHorse	QuarterHorse
A2068	WGS	Quarter Horse	QuarterHorse
A2071	WGS	Quarter Horse	QuarterHorse
A2072	SNP	QuarterHorse	QuarterHorse
A2074	SNP	QuarterHorse	QuarterHorse
A2085	WGS	Quarter Horse	QuarterHorse
A2129	SNP	QuarterHorse	QuarterHorse
A2356	SNP	QuarterHorse	QuarterHorse
A2390	SNP	QuarterHorse	QuarterHorse
A2777	SNP	QuarterHorse	QuarterHorse
A521	SNP	QuarterHorse	QuarterHorse
A5659	WGS	Quarter Horse	QuarterHorse
A5964	WGS	Quarter Horse	QuarterHorse
A772	SNP	QuarterHorse	QuarterHorse
A943	SNP	QuarterHorse	QuarterHorse
M4437	SNP	QuarterHorse	QuarterHorse
M4439	SNP	QuarterHorse	QuarterHorse
M4440	SNP	QuarterHorse	QuarterHorse
M4441	SNP	QuarterHorse	QuarterHorse
M4442	SNP	QuarterHorse	QuarterHorse
M4444	SNP	QuarterHorse	QuarterHorse
M4448	SNP	QuarterHorse	QuarterHorse
M4456	SNP	QuarterHorse	QuarterHorse
M4457	SNP	QuarterHorse	QuarterHorse
M4464	SNP	QuarterHorse	QuarterHorse
M4465	SNP	QuarterHorse	QuarterHorse
M4466	SNP	QuarterHorse	QuarterHorse
M4467	SNP	QuarterHorse	QuarterHorse
M4467	SNP	Quarter Horse	QuarterHorse
M4468	SNP	QuarterHorse	QuarterHorse
M4469	SNP	QuarterHorse	QuarterHorse
M4471	SNP	QuarterHorse	QuarterHorse
M4472	WGS	QuarterHorse	QuarterHorse
M4472	WGS	Quarter Horse	QuarterHorse
M4474	SNP	QuarterHorse	QuarterHorse
M4475	WGS	Quarter Horse	QuarterHorse
M4476	WGS	Quarter Horse	QuarterHorse
M4477	SNP	QuarterHorse	QuarterHorse
M4478	SNP	QuarterHorse	QuarterHorse
M4479	SNP	QuarterHorse	QuarterHorse
M4480	SNP	QuarterHorse	QuarterHorse
M4482	SNP	QuarterHorse	QuarterHorse
M4492	SNP	QuarterHorse	QuarterHorse
M4494	SNP	QuarterHorse	QuarterHorse
M4498	SNP	QuarterHorse	QuarterHorse
M4501	SNP	QuarterHorse	QuarterHorse
M4502	SNP	QuarterHorse	QuarterHorse
M4506	SNP	QuarterHorse	QuarterHorse
M4507	SNP	QuarterHorse	QuarterHorse
M4511	SNP	QuarterHorse	QuarterHorse
M4513	WGS	Quarter Horse	QuarterHorse
M4514	WGS	Quarter Horse	QuarterHorse
M4515	WGS	Quarter Horse	QuarterHorse
M4516	SNP	QuarterHorse	QuarterHorse
M4519	SNP	QuarterHorse	QuarterHorse
M4522	SNP	QuarterHorse	QuarterHorse
M4524	SNP	QuarterHorse	QuarterHorse
M4526	SNP	QuarterHorse	QuarterHorse
M4527	WGS	Quarter Horse	QuarterHorse
M4528	SNP	QuarterHorse	QuarterHorse
M4530	SNP	QuarterHorse	QuarterHorse
M4532	SNP	QuarterHorse	QuarterHorse
M4534	SNP	QuarterHorse	QuarterHorse
M4536	SNP	QuarterHorse	QuarterHorse
M1005	WGS	StandardBred	Standardbred
M1009	WGS	StandardBred	Standardbred
M1010	SNP	Standardbred	Standardbred
M1012	WGS	StandardBred	Standardbred
M1027	WGS	StandardBred	Standardbred
M1047	SNP	Standardbred	Standardbred
M1048	WGS	StandardBred	Standardbred
M5256	WGS	StandardBred	Standardbred
M5259	WGS	StandardBred	Standardbred
M5260	WGS	StandardBred	Standardbred
M5269	WGS	StandardBred	Standardbred
M5271	WGS	StandardBred	Standardbred
M5287	WGS	StandardBred	Standardbred
M5300	WGS	StandardBred	Standardbred
M5304	WGS	StandardBred	Standardbred
M6099	SNP	Standardbred	Standardbred
M6104	SNP	Standardbred	Standardbred
M6108	SNP	Standardbred	Standardbred
M6109	SNP	Standardbred	Standardbred
M6115	SNP	Standardbred	Standardbred
M6120	SNP	Standardbred	Standardbred
M6121	SNP	Standardbred	Standardbred
M6122	SNP	Standardbred	Standardbred
M6125	SNP	Standardbred	Standardbred
M6127	SNP	Standardbred	Standardbred
M6130	SNP	Standardbred	Standardbred
M6134	SNP	Standardbred	Standardbred
M6135	SNP	Standardbred	Standardbred
M6143	SNP	Standardbred	Standardbred
M6151	SNP	Standardbred	Standardbred
M6152	SNP	Standardbred	Standardbred
M6156	SNP	Standardbred	Standardbred
M6158	SNP	Standardbred	Standardbred
M967	SNP	Standardbred	Standardbred
M968	WGS	StandardBred	Standardbred
M977	WGS	StandardBred	Standardbred
M980	SNP	Standardbred	Standardbred
M989	WGS	StandardBred	Standardbred
M992	WGS	StandardBred	Standardbred
120829_Twilight_A2_500	WGS	Thoroughbred	Thoroughbred
120829_Twilight_B1_300	WGS	Thoroughbred	Thoroughbred
120829_Twilight_in2_300	WGS	Thoroughbred	Thoroughbred
120829_Twilight_in25_500	WGS	Thoroughbred	Thoroughbred
141d	SNP	Thoroughbred	Thoroughbred
157d	SNP	Thoroughbred	Thoroughbred
161d	SNP	Thoroughbred	Thoroughbred
166d	SNP	Thoroughbred	Thoroughbred
170d	SNP	Thoroughbred	Thoroughbred
359d	SNP	Thoroughbred	Thoroughbred
43d	SNP	Thoroughbred	Thoroughbred
82d	SNP	Thoroughbred	Thoroughbred
M1503	SNP	Thoroughbred	Thoroughbred
M1505	SNP	Thoroughbred	Thoroughbred
M1506	SNP	Thoroughbred	Thoroughbred
M1507	SNP	Thoroughbred	Thoroughbred
M1510	SNP	Thoroughbred	Thoroughbred
M1514	SNP	Thoroughbred	Thoroughbred
M1516	SNP	Thoroughbred	Thoroughbred
M1518	SNP	Thoroughbred	Thoroughbred
M1519	SNP	Thoroughbred	Thoroughbred
M1555	SNP	Thoroughbred	Thoroughbred
M632	SNP	Thoroughbred	Thoroughbred
M633	SNP	Thoroughbred	Thoroughbred
M634	SNP	Thoroughbred	Thoroughbred
M635	SNP	Thoroughbred	Thoroughbred
M636	SNP	Thoroughbred	Thoroughbred
M652	SNP	Thoroughbred	Thoroughbred
CU_COL163706	WGS	Curly Trotter	Trotter
CU_COL163725	WGS	Curly Trotter	Trotter
M7560	SNP	FrenchTrotter	Trotter
M7561	SNP	FrenchTrotter	Trotter
M7562	SNP	FrenchTrotter	Trotter
M7563	SNP	FrenchTrotter	Trotter
M7564	SNP	FrenchTrotter	Trotter
M7565	SNP	FrenchTrotter	Trotter
M7566	SNP	FrenchTrotter	Trotter
M7567	SNP	FrenchTrotter	Trotter
M7568	SNP	FrenchTrotter	Trotter
M7569	SNP	FrenchTrotter	Trotter
M7570	SNP	FrenchTrotter	Trotter
SF_COL131022_5	WGS	Saddle Trotter	Trotter
SF_COL131022_6	WGS	Saddle Trotter	Trotter
TF_COL380884	WGS	French Trotter	Trotter
TF_COL380889	WGS	French Trotter	Trotter
TF_COL380897	WGS	French Trotter	Trotter
TF_COL382496	WGS	French Trotter	Trotter
TF_COL385360	WGS	French Trotter	Trotter
TF_COL398405	WGS	French Trotter	Trotter
TF_COL411366	WGS	French Trotter	Trotter
TF_COL411385	WGS	French Trotter	Trotter
TF_COL423033	WGS	French Trotter	Trotter
TF_COL426697	WGS	French Trotter	Trotter
BW01	WGS	Warmblood	Warmblood
BY01	WGS	Warmblood	Warmblood
HAN01	WGS	Warmblood	Warmblood
HOL01	WGS	Warmblood	Warmblood
HOL02	WGS	Warmblood	Warmblood
IT3_S1800	WGS	Aegidienberger. Paso x Icelandic horses	Warmblood
IT4_S1801	WGS	Aegidienberger. Paso x Icelandic horses	Warmblood
K743	WGS	Warmblood	Warmblood
K746	WGS	Hanovarian	Warmblood
K747	WGS	Hanovarian	Warmblood
M7655	SNP	Hanoverian	Warmblood
M7656	SNP	Hanoverian	Warmblood
M7657	SNP	Hanoverian	Warmblood
M7658	SNP	Hanoverian	Warmblood
M7659	SNP	Hanoverian	Warmblood
M7660	SNP	Hanoverian	Warmblood
OLD01	WGS	Warmblood	Warmblood
OLD02	WGS	Warmblood	Warmblood
P1	WGS	Warmblood	Warmblood
RAO310	WGS	Swiss Warmblood	Warmblood
RAO441	WGS	Swiss Warmblood	Warmblood
TRA01	WGS	Warmblood	Warmblood
TRA02	WGS	Warmblood	Warmblood
UKH3	WGS	UK WarmBlood	Warmblood
WF01	WGS	Warmblood	Warmblood
WF02	WGS	Warmblood	Warmblood
