# Supplementary material for: Developing a 670k genotyping array to tag ~2M SNPs across 24 horse breeds
Source: BMC Genomics. 2017 Jul 27;18:565. doi: 10.1186/s12864-017-3943-8 (PMC5530493; doi:10.1186/s12864-017-3943-8)
Supplement: Supplementary file 7 — MNEc2M SNP information. Contains information for SNPs included on the MNEc2M array. Columns include MNEc identifiers, EquCab 2.0 coordinates, and fields indicating if the SNP was discovered in Draft and Pony groups (which were under-represented on the legacy arrays, See Additional file 2: Table S2). (CSV 82434 kb) [file 12864_2017_3943_MOESM7_ESM.csv]

SNPId	CHR	snp_pos	In_Drafts	In_Ponies
MNEc_2_9_35528429_VIP	chr9	35528429	F	F
MNEc_2_11_15500439_VIP	chr11	15500439	F	F
MNEc_2_17_50624658_VIP	chr17	50624658	F	F
MNEc_2_5_20256790_VIP	chr5	20256790	F	F
MNEc_2_10_18940324_VIP	chr10	18940324	F	F
MNEc_2_1_138235715_VIP	chr1	138235715	F	F
MNEc_2_10_9554699_VIP	chr10	9554699	F	F
MNEc_2_2_13074277_VIP	chr2	13074277	F	F
MNEc_2_26_30660224_VIP	chr26	30660224	F	F
MNEc_2_1_128056148_VIP	chr1	128056148	F	F
MNEc_2_3_36259552_VIP	chr3	36259552	F	F
MNEc_2_22_25168570_VIP	chr22	25168570	F	F
MNEc_2_6_73665304_VIP	chr6	73665304	F	F
MNEc_2_14_26701092_VIP	chr14	26701092	F	F
MNEc_2_21_30666626_VIP	chr21	30666626	F	F
MNEc_2_1_108281765_VIP	chr1	108281765	F	F
MNEc_2_1_108298921_VIP	chr1	108298921	F	F
MNEc_2_6_11429753_VIP	chr6	11429753	F	F
MNEc_2_3_77735520_VIP	chr3	77735520	F	F
MNEc_2_23_22999655_VIP	chr23	22999655	F	F
MNEc_2_18_66493737_VIP	chr18	66493737	F	F
MNEc_2_6_6422402_BIEC2_985591	chr6	6422402	F	F
MNEc_2_6_6429943_BIEC2_985603	chr6	6429943	F	F
MNEc_2_6_6430054_BIEC2_985606	chr6	6430054	F	F
MNEc_2_6_6431920_BIEC2_985608	chr6	6431920	F	F
MNEc_2_6_6431969_BIEC2_985609	chr6	6431969	F	F
MNEc_2_6_6434138_BIEC2_985617	chr6	6434138	F	F
MNEc_2_6_6435691_BIEC2_985633	chr6	6435691	F	F
MNEc_2_6_6437698_BIEC2_985637	chr6	6437698	F	F
MNEc_2_6_6437699_BIEC2_985638	chr6	6437699	F	F
MNEc_2_6_6448863_BIEC2_985651	chr6	6448863	F	F
MNEc_2_6_6448989_BIEC2_985653	chr6	6448989	F	F
MNEc_2_6_6541990_BIEC2_985763	chr6	6541990	F	F
MNEc_2_6_6562039_BIEC2_985782	chr6	6562039	F	F
MNEc_2_6_6562274_BIEC2_985784	chr6	6562274	F	F
MNEc_2_6_6562393_BIEC2_985785	chr6	6562393	F	F
MNEc_2_6_6614375_BIEC2_985798	chr6	6614375	F	F
MNEc_2_6_6671817_BIEC2_985848	chr6	6671817	F	F
MNEc_2_6_6698388_BIEC2_985859	chr6	6698388	F	F
MNEc_2_6_6698761_BIEC2_985860	chr6	6698761	F	F
MNEc_2_1_108248113_LPBIEC2_48043	chr1	108248113	F	F
MNEc_2_20_29365680_MHCClI3_2_18	chr20	29365680	F	F
MNEc_2_20_29366591_MHCClI3_2_22	chr20	29366591	F	F
MNEc_2_20_32722188_MHCClIIDRB1_29	chr20	32722188	F	F
MNEc_2_20_33193991_MHCClIIDRB2_37	chr20	33193991	F	F
MNEc_2_20_33196687_MHCClIIDRB2_38	chr20	33196687	F	F
MNEc_2_20_33196757_MHCClIIDRB2_39	chr20	33196757	F	F
MNEc_2_10_38603_BIEC2_91683	chr10	38603	F	F
MNEc_2_10_92283_BIEC2_91695	chr10	92283	F	F
MNEc_2_10_159346_BIEC2_91719	chr10	159346	F	F
MNEc_2_10_162484_BIEC2_91722	chr10	162484	F	F
MNEc_2_10_165954_BIEC2_91723	chr10	165954	F	F
MNEc_2_10_203688_BIEC2_91729	chr10	203688	F	F
MNEc_2_10_417099_BIEC2_91774	chr10	417099	F	F
MNEc_2_10_674485_BIEC2_91868	chr10	674485	F	F
MNEc_2_10_678331_BIEC2_91869	chr10	678331	F	F
MNEc_2_10_747962_BIEC2_91895	chr10	747962	F	F
MNEc_2_10_757428_BIEC2_91904	chr10	757428	F	F
MNEc_2_10_761781_BIEC2_91913	chr10	761781	F	F
MNEc_2_10_762948_BIEC2_91915	chr10	762948	F	F
MNEc_2_10_763127_BIEC2_91917	chr10	763127	F	F
MNEc_2_10_854249_BIEC2_91932	chr10	854249	F	F
MNEc_2_10_854308_BIEC2_91933	chr10	854308	F	F
MNEc_2_10_854532_BIEC2_91937	chr10	854532	F	F
MNEc_2_10_871696_BIEC2_91942	chr10	871696	F	F
MNEc_2_10_921788_BIEC2_91953	chr10	921788	F	F
MNEc_2_10_925285_BIEC2_91975	chr10	925285	F	F
MNEc_2_10_933739_BIEC2_91995	chr10	933739	F	F
MNEc_2_10_972915_BIEC2_92063	chr10	972915	F	F
MNEc_2_10_1012838_BIEC2_92143	chr10	1012838	F	F
MNEc_2_10_1045694_BIEC2_92198	chr10	1045694	F	F
MNEc_2_10_1099232_BIEC2_92277	chr10	1099232	F	F
MNEc_2_10_1128914_BIEC2_92332	chr10	1128914	F	F
MNEc_2_10_1133076_BIEC2_92336	chr10	1133076	F	F
MNEc_2_10_1141923_BIEC2_92340	chr10	1141923	F	F
MNEc_2_10_1271225_BIEC2_92466	chr10	1271225	F	F
MNEc_2_10_1596933_BIEC2_92955	chr10	1596933	F	F
MNEc_2_10_1600973_BIEC2_92958	chr10	1600973	F	F
MNEc_2_10_1610623_BIEC2_92962	chr10	1610623	F	F
MNEc_2_10_1617073_BIEC2_92967	chr10	1617073	F	F
MNEc_2_10_1646206_BIEC2_93011	chr10	1646206	F	F
MNEc_2_10_1723334_BIEC2_93069	chr10	1723334	F	F
MNEc_2_10_1809207_BIEC2_93139	chr10	1809207	F	F
MNEc_2_10_1920105_BIEC2_93211	chr10	1920105	F	F
MNEc_2_10_1959579_BIEC2_93232	chr10	1959579	F	F
MNEc_2_10_1978493_BIEC2_93258	chr10	1978493	F	F
MNEc_2_10_2016838_BIEC2_93312	chr10	2016838	F	F
MNEc_2_10_2021718_BIEC2_93323	chr10	2021718	F	F
MNEc_2_10_2097687_BIEC2_93365	chr10	2097687	F	F
MNEc_2_10_2104609_BIEC2_93366	chr10	2104609	F	F
MNEc_2_10_2150674_BIEC2_93414	chr10	2150674	F	F
MNEc_2_10_2162356_BIEC2_93438	chr10	2162356	F	F
MNEc_2_10_2171393_BIEC2_93452	chr10	2171393	F	F
MNEc_2_10_2351561_BIEC2_93652	chr10	2351561	F	F
MNEc_2_10_2367146_BIEC2_93683	chr10	2367146	F	F
MNEc_2_10_2382995_BIEC2_93700	chr10	2382995	F	F
MNEc_2_10_2383184_BIEC2_93705	chr10	2383184	F	F
MNEc_2_10_2419881_BIEC2_93735	chr10	2419881	F	F
MNEc_2_10_2438381_BIEC2_93778	chr10	2438381	F	F
MNEc_2_10_2451702_BIEC2_93803	chr10	2451702	F	F
MNEc_2_10_2467837_BIEC2_93820	chr10	2467837	F	F
MNEc_2_10_2573915_BIEC2_93958	chr10	2573915	F	F
MNEc_2_10_2695179_BIEC2_94053	chr10	2695179	F	F
MNEc_2_10_2793429_BIEC2_94073	chr10	2793429	F	F
MNEc_2_10_2797202_BIEC2_94087	chr10	2797202	F	F
MNEc_2_10_2898215_BIEC2_94209	chr10	2898215	F	F
MNEc_2_10_2910017_BIEC2_94224	chr10	2910017	F	F
MNEc_2_10_2966226_BIEC2_94265	chr10	2966226	F	F
MNEc_2_10_3100097_BIEC2_94353	chr10	3100097	F	F
MNEc_2_10_3163428_BIEC2_94447	chr10	3163428	F	F
MNEc_2_10_3166593_BIEC2_94462	chr10	3166593	F	F
MNEc_2_10_3233198_BIEC2_94553	chr10	3233198	F	F
MNEc_2_10_3260445_BIEC2_94598	chr10	3260445	F	F
MNEc_2_10_3271124_BIEC2_94620	chr10	3271124	F	F
MNEc_2_10_3271204_BIEC2_94623	chr10	3271204	F	F
MNEc_2_10_3282761_BIEC2_94634	chr10	3282761	F	F
MNEc_2_10_3309179_BIEC2_94645	chr10	3309179	F	F
MNEc_2_10_3397052_BIEC2_94756	chr10	3397052	F	F
MNEc_2_10_3501518_BIEC2_94918	chr10	3501518	F	F
MNEc_2_10_3506099_BIEC2_94930	chr10	3506099	F	F
MNEc_2_10_3566834_BIEC2_95019	chr10	3566834	F	F
MNEc_2_10_3567016_BIEC2_95022	chr10	3567016	F	F
MNEc_2_10_3670639_BIEC2_95038	chr10	3670639	F	F
MNEc_2_10_3690408_BIEC2_95041	chr10	3690408	F	F
MNEc_2_10_3849488_BIEC2_95062	chr10	3849488	F	F
MNEc_2_10_3880458_BIEC2_95066	chr10	3880458	F	F
MNEc_2_10_3909288_BIEC2_95080	chr10	3909288	F	F
MNEc_2_10_3943615_BIEC2_95111	chr10	3943615	F	F
MNEc_2_10_4005578_BIEC2_95160	chr10	4005578	F	F
MNEc_2_10_4094636_BIEC2_95224	chr10	4094636	F	F
MNEc_2_10_4097567_BIEC2_95228	chr10	4097567	F	F
MNEc_2_10_4274818_BIEC2_95305	chr10	4274818	F	F
MNEc_2_10_4371935_BIEC2_95367	chr10	4371935	F	F
MNEc_2_10_4537764_BIEC2_95431	chr10	4537764	F	F
MNEc_2_10_4549769_BIEC2_95438	chr10	4549769	F	F
MNEc_2_10_4600708_BIEC2_95500	chr10	4600708	F	F
MNEc_2_10_4609986_BIEC2_95506	chr10	4609986	F	F
MNEc_2_10_4630184_BIEC2_95518	chr10	4630184	F	F
MNEc_2_10_4630934_BIEC2_95522	chr10	4630934	F	F
MNEc_2_10_4648069_BIEC2_95532	chr10	4648069	F	F
MNEc_2_10_4669643_BIEC2_95603	chr10	4669643	F	F
MNEc_2_10_4685224_BIEC2_95610	chr10	4685224	F	F
MNEc_2_10_4729113_BIEC2_95632	chr10	4729113	F	F
MNEc_2_10_4735499_BIEC2_95642	chr10	4735499	F	F
MNEc_2_10_4745065_BIEC2_95644	chr10	4745065	F	F
MNEc_2_10_4792984_BIEC2_95709	chr10	4792984	F	F
MNEc_2_10_4812852_BIEC2_95733	chr10	4812852	F	F
MNEc_2_10_4905444_BIEC2_95794	chr10	4905444	F	F
MNEc_2_10_5044004_BIEC2_95889	chr10	5044004	F	F
MNEc_2_10_5044553_BIEC2_95891	chr10	5044553	F	F
MNEc_2_10_5171241_BIEC2_95973	chr10	5171241	F	F
MNEc_2_10_5321153_BIEC2_96126	chr10	5321153	F	F
MNEc_2_10_5322405_BIEC2_96127	chr10	5322405	F	F
MNEc_2_10_5397083_BIEC2_96171	chr10	5397083	F	F
MNEc_2_10_5464959_BIEC2_96222	chr10	5464959	F	F
MNEc_2_10_5500284_BIEC2_96248	chr10	5500284	F	F
MNEc_2_10_5513051_BIEC2_96252	chr10	5513051	F	F
MNEc_2_10_5750788_BIEC2_96364	chr10	5750788	F	F
MNEc_2_10_5754592_BIEC2_96366	chr10	5754592	F	F
MNEc_2_10_5865376_BIEC2_96460	chr10	5865376	F	F
MNEc_2_10_5869725_BIEC2_96468	chr10	5869725	F	F
MNEc_2_10_5869927_BIEC2_96469	chr10	5869927	F	F
MNEc_2_10_5870255_BIEC2_96471	chr10	5870255	F	F
MNEc_2_10_5898404_BIEC2_96519	chr10	5898404	F	F
MNEc_2_10_6326496_BIEC2_96805	chr10	6326496	F	F
MNEc_2_10_6416492_BIEC2_96891	chr10	6416492	F	F
MNEc_2_10_6437612_BIEC2_96898	chr10	6437612	F	F
MNEc_2_10_6486251_BIEC2_96951	chr10	6486251	F	F
MNEc_2_10_6494115_BIEC2_96955	chr10	6494115	F	F
MNEc_2_10_6551014_BIEC2_97016	chr10	6551014	F	F
MNEc_2_10_6589673_BIEC2_97041	chr10	6589673	F	F
MNEc_2_10_6657625_BIEC2_97090	chr10	6657625	F	F
MNEc_2_10_6664184_BIEC2_97111	chr10	6664184	F	F
MNEc_2_10_6664275_BIEC2_97112	chr10	6664275	F	F
MNEc_2_10_6683209_BIEC2_97125	chr10	6683209	F	F
MNEc_2_10_6715065_BIEC2_97143	chr10	6715065	F	F
MNEc_2_10_6861317_BIEC2_97243	chr10	6861317	F	F
MNEc_2_10_6864543_BIEC2_97245	chr10	6864543	F	F
MNEc_2_10_6867088_BIEC2_97248	chr10	6867088	F	F
MNEc_2_10_6867359_BIEC2_97249	chr10	6867359	F	F
MNEc_2_10_6901854_BIEC2_97270	chr10	6901854	F	F
MNEc_2_10_6958002_BIEC2_97315	chr10	6958002	F	F
MNEc_2_10_6977459_BIEC2_97332	chr10	6977459	F	F
MNEc_2_10_7073642_BIEC2_97370	chr10	7073642	F	F
MNEc_2_10_7089394_BIEC2_97394	chr10	7089394	F	F
MNEc_2_10_7150555_BIEC2_97471	chr10	7150555	F	F
MNEc_2_10_7194175_BIEC2_97513	chr10	7194175	F	F
MNEc_2_10_7237317_BIEC2_97541	chr10	7237317	F	F
MNEc_2_10_7253794_BIEC2_97561	chr10	7253794	F	F
MNEc_2_10_7266973_BIEC2_97570	chr10	7266973	F	F
MNEc_2_10_7267045_BIEC2_97571	chr10	7267045	F	F
MNEc_2_10_7346411_BIEC2_97587	chr10	7346411	F	F
MNEc_2_10_7398181_BIEC2_97613	chr10	7398181	F	F
MNEc_2_10_7426022_BIEC2_97629	chr10	7426022	F	F
MNEc_2_10_7426242_BIEC2_97631	chr10	7426242	F	F
MNEc_2_10_7488162_BIEC2_97634	chr10	7488162	F	F
MNEc_2_10_7549123_BIEC2_97661	chr10	7549123	F	F
MNEc_2_10_7585534_BIEC2_97679	chr10	7585534	F	F
MNEc_2_10_7657687_BIEC2_97706	chr10	7657687	F	F
MNEc_2_10_7962165_BIEC2_97830	chr10	7962165	F	F
MNEc_2_10_7996457_BIEC2_97846	chr10	7996457	F	F
MNEc_2_10_8085133_BIEC2_97857	chr10	8085133	F	F
MNEc_2_10_8088913_BIEC2_97858	chr10	8088913	F	F
MNEc_2_10_8227911_BIEC2_97902	chr10	8227911	F	F
MNEc_2_10_8265721_BIEC2_97917	chr10	8265721	F	F
MNEc_2_10_8322995_BIEC2_97946	chr10	8322995	F	F
MNEc_2_10_8349741_BIEC2_97951	chr10	8349741	F	F
MNEc_2_10_8404284_BIEC2_98009	chr10	8404284	F	F
MNEc_2_10_8471996_BIEC2_98040	chr10	8471996	F	F
MNEc_2_10_8504201_BIEC2_98067	chr10	8504201	F	F
MNEc_2_10_8576795_BIEC2_98104	chr10	8576795	F	F
MNEc_2_10_8603784_BIEC2_98107	chr10	8603784	F	F
MNEc_2_10_8620914_BIEC2_98114	chr10	8620914	F	F
MNEc_2_10_8624223_BIEC2_98117	chr10	8624223	F	F
MNEc_2_10_8773664_BIEC2_98216	chr10	8773664	F	F
MNEc_2_10_8809929_BIEC2_98237	chr10	8809929	F	F
MNEc_2_10_8809971_BIEC2_98238	chr10	8809971	F	F
MNEc_2_10_8871386_BIEC2_98242	chr10	8871386	F	F
MNEc_2_10_8874638_BIEC2_98243	chr10	8874638	F	F
MNEc_2_10_8881539_BIEC2_98248	chr10	8881539	F	F
MNEc_2_10_8969099_BIEC2_98265	chr10	8969099	F	F
MNEc_2_10_9006521_BIEC2_98269	chr10	9006521	F	F
MNEc_2_10_9044349_BIEC2_98319	chr10	9044349	F	F
MNEc_2_10_9044426_BIEC2_98320	chr10	9044426	F	F
MNEc_2_10_9044862_BIEC2_98321	chr10	9044862	F	F
MNEc_2_10_9085004_BIEC2_98370	chr10	9085004	F	F
MNEc_2_10_9103891_BIEC2_98381	chr10	9103891	F	F
MNEc_2_10_9107689_BIEC2_98384	chr10	9107689	F	F
MNEc_2_10_9199854_BIEC2_98496	chr10	9199854	F	F
MNEc_2_10_9245728_BIEC2_98510	chr10	9245728	F	F
MNEc_2_10_9257758_BIEC2_98520	chr10	9257758	F	F
MNEc_2_10_9270482_BIEC2_98548	chr10	9270482	F	F
MNEc_2_10_9344377_BIEC2_98628	chr10	9344377	F	F
MNEc_2_10_9573282_BIEC2_98783	chr10	9573282	F	F
MNEc_2_10_9610442_BIEC2_98795	chr10	9610442	F	F
MNEc_2_10_9686883_BIEC2_98812	chr10	9686883	F	F
MNEc_2_10_9778201_BIEC2_98846	chr10	9778201	F	F
MNEc_2_10_9781741_BIEC2_98853	chr10	9781741	F	F
MNEc_2_10_9813141_BIEC2_98865	chr10	9813141	F	F
MNEc_2_10_9829379_BIEC2_98875	chr10	9829379	F	F
MNEc_2_10_9829589_BIEC2_98876	chr10	9829589	F	F
MNEc_2_10_9976659_BIEC2_99027	chr10	9976659	F	F
MNEc_2_10_9977025_BIEC2_99028	chr10	9977025	F	F
MNEc_2_10_10018323_BIEC2_99068	chr10	10018323	F	F
MNEc_2_10_10018421_BIEC2_99069	chr10	10018421	F	F
MNEc_2_10_10018577_BIEC2_99071	chr10	10018577	F	F
MNEc_2_10_10019948_BIEC2_99074	chr10	10019948	F	F
MNEc_2_10_10030431_BIEC2_99094	chr10	10030431	F	F
MNEc_2_10_10125086_BIEC2_99199	chr10	10125086	F	F
MNEc_2_10_10223651_BIEC2_99300	chr10	10223651	F	F
MNEc_2_10_10476144_BIEC2_99417	chr10	10476144	F	F
MNEc_2_10_10478296_BIEC2_99425	chr10	10478296	F	F
MNEc_2_10_10529324_BIEC2_99441	chr10	10529324	F	F
MNEc_2_10_10699154_BIEC2_99523	chr10	10699154	F	F
MNEc_2_10_10732122_BIEC2_99549	chr10	10732122	F	F
MNEc_2_10_10759835_BIEC2_99560	chr10	10759835	F	F
MNEc_2_10_10852271_BIEC2_99598	chr10	10852271	F	F
MNEc_2_10_10863508_BIEC2_99605	chr10	10863508	F	F
MNEc_2_10_10907542_BIEC2_99628	chr10	10907542	F	F
MNEc_2_10_10907865_BIEC2_99629	chr10	10907865	F	F
MNEc_2_10_10918135_BIEC2_99633	chr10	10918135	F	F
MNEc_2_10_10925784_BIEC2_99653	chr10	10925784	F	F
MNEc_2_10_10925798_BIEC2_99654	chr10	10925798	F	F
MNEc_2_10_10947011_BIEC2_99660	chr10	10947011	F	F
MNEc_2_10_10979533_BIEC2_99667	chr10	10979533	F	F
MNEc_2_10_10983696_BIEC2_99668	chr10	10983696	F	F
MNEc_2_10_11160323_BIEC2_99731	chr10	11160323	F	F
MNEc_2_10_11201031_BIEC2_99750	chr10	11201031	F	F
MNEc_2_10_11201154_BIEC2_99751	chr10	11201154	F	F
MNEc_2_10_11355916_BIEC2_99813	chr10	11355916	F	F
MNEc_2_10_11364287_BIEC2_99825	chr10	11364287	F	F
MNEc_2_10_11392943_BIEC2_99837	chr10	11392943	F	F
MNEc_2_10_11432228_BIEC2_99842	chr10	11432228	F	F
MNEc_2_10_11504737_BIEC2_99858	chr10	11504737	F	F
MNEc_2_10_11531439_BIEC2_99859	chr10	11531439	F	F
MNEc_2_10_11534261_BIEC2_99863	chr10	11534261	F	F
MNEc_2_10_11673845_BIEC2_99867	chr10	11673845	F	F
MNEc_2_10_11713642_BIEC2_99895	chr10	11713642	F	F
MNEc_2_10_11760693_BIEC2_99902	chr10	11760693	F	F
MNEc_2_10_11766393_BIEC2_99906	chr10	11766393	F	F
MNEc_2_10_11898471_BIEC2_99956	chr10	11898471	F	F
MNEc_2_10_11898662_BIEC2_99957	chr10	11898662	F	F
MNEc_2_10_11901327_BIEC2_99960	chr10	11901327	F	F
MNEc_2_10_11902004_BIEC2_99961	chr10	11902004	F	F
MNEc_2_10_11902185_BIEC2_99962	chr10	11902185	F	F
MNEc_2_10_11950839_BIEC2_99989	chr10	11950839	F	F
MNEc_2_10_12130644_BIEC2_100157	chr10	12130644	F	F
MNEc_2_10_12234228_BIEC2_100273	chr10	12234228	F	F
MNEc_2_10_12269303_BIEC2_100336	chr10	12269303	F	F
MNEc_2_10_12269555_BIEC2_100343	chr10	12269555	F	F
MNEc_2_10_12270199_BIEC2_100348	chr10	12270199	F	F
MNEc_2_10_12285494_BIEC2_100378	chr10	12285494	F	F
MNEc_2_10_12289541_BIEC2_100391	chr10	12289541	F	F
MNEc_2_10_12360394_BIEC2_100426	chr10	12360394	F	F
MNEc_2_10_12477322_BIEC2_100628	chr10	12477322	F	F
MNEc_2_10_12597721_BIEC2_100849	chr10	12597721	F	F
MNEc_2_10_12630166_BIEC2_100861	chr10	12630166	F	F
MNEc_2_10_12640234_BIEC2_100881	chr10	12640234	F	F
MNEc_2_10_12704154_BIEC2_100940	chr10	12704154	F	F
MNEc_2_10_12715695_BIEC2_100965	chr10	12715695	F	F
MNEc_2_10_12728245_BIEC2_100983	chr10	12728245	F	F
MNEc_2_10_12770858_BIEC2_101025	chr10	12770858	F	F
MNEc_2_10_13032946_BIEC2_101677	chr10	13032946	F	F
MNEc_2_10_13036347_BIEC2_101693	chr10	13036347	F	F
MNEc_2_10_13055999_BIEC2_101980	chr10	13055999	F	F
MNEc_2_10_13070456_BIEC2_102147	chr10	13070456	F	F
MNEc_2_10_13382184_BIEC2_102466	chr10	13382184	F	F
MNEc_2_10_13745244_BIEC2_102569	chr10	13745244	F	F
MNEc_2_10_13826277_BIEC2_102599	chr10	13826277	F	F
MNEc_2_10_13920762_BIEC2_102683	chr10	13920762	F	F
MNEc_2_10_13979831_BIEC2_102734	chr10	13979831	F	F
MNEc_2_10_14021914_BIEC2_102753	chr10	14021914	F	F
MNEc_2_10_14034966_BIEC2_102759	chr10	14034966	F	F
MNEc_2_10_14160605_BIEC2_103043	chr10	14160605	F	F
MNEc_2_10_14209471_BIEC2_103098	chr10	14209471	F	F
MNEc_2_10_14220311_BIEC2_103116	chr10	14220311	F	F
MNEc_2_10_14282273_BIEC2_103171	chr10	14282273	F	F
MNEc_2_10_14323619_BIEC2_103274	chr10	14323619	F	F
MNEc_2_10_14375942_BIEC2_103334	chr10	14375942	F	F
MNEc_2_10_14394104_BIEC2_103346	chr10	14394104	F	F
MNEc_2_10_14401492_BIEC2_103349	chr10	14401492	F	F
MNEc_2_10_14436114_BIEC2_103412	chr10	14436114	F	F
MNEc_2_10_14436419_BIEC2_103415	chr10	14436419	F	F
MNEc_2_10_14461597_BIEC2_103442	chr10	14461597	F	F
MNEc_2_10_14497832_BIEC2_103477	chr10	14497832	F	F
MNEc_2_10_14618796_BIEC2_103540	chr10	14618796	F	F
MNEc_2_10_14713863_BIEC2_103584	chr10	14713863	F	F
MNEc_2_10_14745047_BIEC2_103594	chr10	14745047	F	F
MNEc_2_10_14751499_BIEC2_103597	chr10	14751499	F	F
MNEc_2_10_14773732_BIEC2_103661	chr10	14773732	F	F
MNEc_2_10_14956605_BIEC2_103855	chr10	14956605	F	F
MNEc_2_10_15041002_BIEC2_103944	chr10	15041002	F	F
MNEc_2_10_15088733_BIEC2_103981	chr10	15088733	F	F
MNEc_2_10_15121923_BIEC2_103996	chr10	15121923	F	F
MNEc_2_10_15122327_BIEC2_103998	chr10	15122327	F	F
MNEc_2_10_15168814_BIEC2_104006	chr10	15168814	F	F
MNEc_2_10_15215595_BIEC2_104056	chr10	15215595	F	F
MNEc_2_10_15251309_BIEC2_104081	chr10	15251309	F	F
MNEc_2_10_15251397_BIEC2_104082	chr10	15251397	F	F
MNEc_2_10_15284866_BIEC2_104103	chr10	15284866	F	F
MNEc_2_10_15322102_BIEC2_104168	chr10	15322102	F	F
MNEc_2_10_15322477_BIEC2_104175	chr10	15322477	F	F
MNEc_2_10_15373535_BIEC2_104226	chr10	15373535	F	F
MNEc_2_10_15427762_BIEC2_104256	chr10	15427762	F	F
MNEc_2_10_15442624_BIEC2_104280	chr10	15442624	F	F
MNEc_2_10_15529256_BIEC2_104328	chr10	15529256	F	F
MNEc_2_10_15553971_BIEC2_104365	chr10	15553971	F	F
MNEc_2_10_15868347_BIEC2_104522	chr10	15868347	F	F
MNEc_2_10_15868399_BIEC2_104523	chr10	15868399	F	F
MNEc_2_10_15869456_BIEC2_104528	chr10	15869456	F	F
MNEc_2_10_15869722_BIEC2_104529	chr10	15869722	F	F
MNEc_2_10_15885766_BIEC2_104539	chr10	15885766	F	F
MNEc_2_10_15897073_BIEC2_104549	chr10	15897073	F	F
MNEc_2_10_15965946_BIEC2_104578	chr10	15965946	F	F
MNEc_2_10_16126117_BIEC2_104690	chr10	16126117	F	F
MNEc_2_10_16166774_BIEC2_104732	chr10	16166774	F	F
MNEc_2_10_16168307_BIEC2_104734	chr10	16168307	F	F
MNEc_2_10_16214419_BIEC2_104773	chr10	16214419	F	F
MNEc_2_10_16265485_BIEC2_104789	chr10	16265485	F	F
MNEc_2_10_16393362_BIEC2_104850	chr10	16393362	F	F
MNEc_2_10_16395646_BIEC2_104853	chr10	16395646	F	F
MNEc_2_10_16462348_BIEC2_105016	chr10	16462348	F	F
MNEc_2_10_16474237_BIEC2_105103	chr10	16474237	F	F
MNEc_2_10_16501429_BIEC2_105145	chr10	16501429	F	F
MNEc_2_10_16504121_BIEC2_105166	chr10	16504121	F	F
MNEc_2_10_16554166_BIEC2_105250	chr10	16554166	F	F
MNEc_2_10_16556151_BIEC2_105264	chr10	16556151	F	F
MNEc_2_10_16568462_BIEC2_105283	chr10	16568462	F	F
MNEc_2_10_16860564_BIEC2_105422	chr10	16860564	F	F
MNEc_2_10_16996377_BIEC2_105526	chr10	16996377	F	F
MNEc_2_10_17059878_BIEC2_105576	chr10	17059878	F	F
MNEc_2_10_17177078_BIEC2_105629	chr10	17177078	F	F
MNEc_2_10_17202862_BIEC2_105637	chr10	17202862	F	F
MNEc_2_10_17206446_BIEC2_105638	chr10	17206446	F	F
MNEc_2_10_17360596_BIEC2_105733	chr10	17360596	F	F
MNEc_2_10_17381844_BIEC2_105740	chr10	17381844	F	F
MNEc_2_10_17395883_BIEC2_105748	chr10	17395883	F	F
MNEc_2_10_17441671_BIEC2_105796	chr10	17441671	F	F
MNEc_2_10_17543081_BIEC2_105878	chr10	17543081	F	F
MNEc_2_10_17560803_BIEC2_105912	chr10	17560803	F	F
MNEc_2_10_17561875_BIEC2_105916	chr10	17561875	F	F
MNEc_2_10_17568633_BIEC2_105924	chr10	17568633	F	F
MNEc_2_10_17594851_BIEC2_105975	chr10	17594851	F	F
MNEc_2_10_17651875_BIEC2_106000	chr10	17651875	F	F
MNEc_2_10_17823835_BIEC2_106047	chr10	17823835	F	F
MNEc_2_10_17938206_BIEC2_106234	chr10	17938206	F	F
MNEc_2_10_17951853_BIEC2_106267	chr10	17951853	F	F
MNEc_2_10_18182367_BIEC2_106549	chr10	18182367	F	F
MNEc_2_10_18184897_BIEC2_106561	chr10	18184897	F	F
MNEc_2_10_18198826_BIEC2_106578	chr10	18198826	F	F
MNEc_2_10_18257274_BIEC2_106634	chr10	18257274	F	F
MNEc_2_10_18258896_BIEC2_106641	chr10	18258896	F	F
MNEc_2_10_18355364_BIEC2_106727	chr10	18355364	F	F
MNEc_2_10_18365688_BIEC2_106735	chr10	18365688	F	F
MNEc_2_10_18395136_BIEC2_106773	chr10	18395136	F	F
MNEc_2_10_18440965_BIEC2_106857	chr10	18440965	F	F
MNEc_2_10_18475639_BIEC2_106882	chr10	18475639	F	F
MNEc_2_10_18534246_BIEC2_106890	chr10	18534246	F	F
MNEc_2_10_18559486_BIEC2_106894	chr10	18559486	F	F
MNEc_2_10_18607484_BIEC2_106902	chr10	18607484	F	F
MNEc_2_10_18617584_BIEC2_106903	chr10	18617584	F	F
MNEc_2_10_18620733_BIEC2_106904	chr10	18620733	F	F
MNEc_2_10_18636056_BIEC2_106907	chr10	18636056	F	F
MNEc_2_10_18682728_BIEC2_106923	chr10	18682728	F	F
MNEc_2_10_18869791_BIEC2_107024	chr10	18869791	F	F
MNEc_2_10_18891616_BIEC2_107049	chr10	18891616	F	F
MNEc_2_10_18918985_BIEC2_107062	chr10	18918985	F	F
MNEc_2_10_19072751_BIEC2_107108	chr10	19072751	F	F
MNEc_2_10_19242857_BIEC2_107209	chr10	19242857	F	F
MNEc_2_10_19260544_BIEC2_107214	chr10	19260544	F	F
MNEc_2_10_19264042_BIEC2_107217	chr10	19264042	F	F
MNEc_2_10_19436109_BIEC2_107297	chr10	19436109	F	F
MNEc_2_10_19447977_BIEC2_107303	chr10	19447977	F	F
MNEc_2_10_19461278_BIEC2_107323	chr10	19461278	F	F
MNEc_2_10_19616292_BIEC2_107368	chr10	19616292	F	F
MNEc_2_10_19691565_BIEC2_107435	chr10	19691565	F	F
MNEc_2_10_19881461_BIEC2_107537	chr10	19881461	F	F
MNEc_2_10_19942117_BIEC2_107542	chr10	19942117	F	F
MNEc_2_10_19957969_BIEC2_107545	chr10	19957969	F	F
MNEc_2_10_19961958_BIEC2_107551	chr10	19961958	F	F
MNEc_2_10_19967402_BIEC2_107553	chr10	19967402	F	F
MNEc_2_10_19973058_BIEC2_107556	chr10	19973058	F	F
MNEc_2_10_19995452_BIEC2_107562	chr10	19995452	F	F
MNEc_2_10_20043421_BIEC2_107585	chr10	20043421	F	F
MNEc_2_10_20048467_BIEC2_107623	chr10	20048467	F	F
MNEc_2_10_20076398_BIEC2_107638	chr10	20076398	F	F
MNEc_2_10_20095771_BIEC2_107646	chr10	20095771	F	F
MNEc_2_10_20095834_BIEC2_107647	chr10	20095834	F	F
MNEc_2_10_20099821_BIEC2_107649	chr10	20099821	F	F
MNEc_2_10_20099982_BIEC2_107650	chr10	20099982	F	F
MNEc_2_10_20112024_BIEC2_107660	chr10	20112024	F	F
MNEc_2_10_20471401_BIEC2_107802	chr10	20471401	F	F
MNEc_2_10_20535272_BIEC2_107830	chr10	20535272	F	F
MNEc_2_10_20694817_BIEC2_107917	chr10	20694817	F	F
MNEc_2_10_20760905_BIEC2_107974	chr10	20760905	F	F
MNEc_2_10_20761246_BIEC2_107975	chr10	20761246	F	F
MNEc_2_10_20811991_BIEC2_107987	chr10	20811991	F	F
MNEc_2_10_20895414_BIEC2_108006	chr10	20895414	F	F
MNEc_2_10_20924905_BIEC2_108029	chr10	20924905	F	F
MNEc_2_10_20938508_BIEC2_108049	chr10	20938508	F	F
MNEc_2_10_21000682_BIEC2_108204	chr10	21000682	F	F
MNEc_2_10_21088728_BIEC2_108266	chr10	21088728	F	F
MNEc_2_10_21125722_BIEC2_108316	chr10	21125722	F	F
MNEc_2_10_21199565_BIEC2_108373	chr10	21199565	F	F
MNEc_2_10_21243078_BIEC2_108431	chr10	21243078	F	F
MNEc_2_10_21301438_BIEC2_108460	chr10	21301438	F	F
MNEc_2_10_21305078_BIEC2_108466	chr10	21305078	F	F
MNEc_2_10_21322889_BIEC2_108560	chr10	21322889	F	F
MNEc_2_10_21335645_BIEC2_108606	chr10	21335645	F	F
MNEc_2_10_21345935_BIEC2_108630	chr10	21345935	F	F
MNEc_2_10_21511879_BIEC2_108770	chr10	21511879	F	F
MNEc_2_10_21523852_BIEC2_108776	chr10	21523852	F	F
MNEc_2_10_21656054_BIEC2_108868	chr10	21656054	F	F
MNEc_2_10_21827758_BIEC2_108997	chr10	21827758	F	F
MNEc_2_10_21921773_BIEC2_109054	chr10	21921773	F	F
MNEc_2_10_21978135_BIEC2_109255	chr10	21978135	F	F
MNEc_2_10_22011176_BIEC2_109272	chr10	22011176	F	F
MNEc_2_10_22019017_BIEC2_109280	chr10	22019017	F	F
MNEc_2_10_22038756_BIEC2_109305	chr10	22038756	F	F
MNEc_2_10_22067896_BIEC2_109337	chr10	22067896	F	F
MNEc_2_10_22096555_BIEC2_109345	chr10	22096555	F	F
MNEc_2_10_22124423_BIEC2_109357	chr10	22124423	F	F
MNEc_2_10_22196647_BIEC2_109414	chr10	22196647	F	F
MNEc_2_10_22252098_BIEC2_109449	chr10	22252098	F	F
MNEc_2_10_22253422_BIEC2_109458	chr10	22253422	F	F
MNEc_2_10_22323102_BIEC2_109502	chr10	22323102	F	F
MNEc_2_10_22350066_BIEC2_109514	chr10	22350066	F	F
MNEc_2_10_22447138_BIEC2_109601	chr10	22447138	F	F
MNEc_2_10_22447189_BIEC2_109602	chr10	22447189	F	F
MNEc_2_10_22562447_BIEC2_109694	chr10	22562447	F	F
MNEc_2_10_22563004_BIEC2_109698	chr10	22563004	F	F
MNEc_2_10_22667296_BIEC2_109725	chr10	22667296	F	F
MNEc_2_10_22746421_BIEC2_109753	chr10	22746421	F	F
MNEc_2_10_22853573_BIEC2_109858	chr10	22853573	F	F
MNEc_2_10_23078049_BIEC2_109981	chr10	23078049	F	F
MNEc_2_10_23092039_BIEC2_109995	chr10	23092039	F	F
MNEc_2_10_23092475_BIEC2_109996	chr10	23092475	F	F
MNEc_2_10_23148102_BIEC2_110052	chr10	23148102	F	F
MNEc_2_10_23246605_BIEC2_110086	chr10	23246605	F	F
MNEc_2_10_23498268_BIEC2_110198	chr10	23498268	F	F
MNEc_2_10_23573217_BIEC2_110243	chr10	23573217	F	F
MNEc_2_10_23577723_BIEC2_110249	chr10	23577723	F	F
MNEc_2_10_23628569_BIEC2_110299	chr10	23628569	F	F
MNEc_2_10_23678812_BIEC2_110356	chr10	23678812	F	F
MNEc_2_10_23696143_BIEC2_110424	chr10	23696143	F	F
MNEc_2_10_23724077_BIEC2_110437	chr10	23724077	F	F
MNEc_2_10_23724278_BIEC2_110438	chr10	23724278	F	F
MNEc_2_10_23727762_BIEC2_110447	chr10	23727762	F	F
MNEc_2_10_23737743_BIEC2_110449	chr10	23737743	F	F
MNEc_2_10_23771833_BIEC2_110458	chr10	23771833	F	F
MNEc_2_10_23775926_BIEC2_110459	chr10	23775926	F	F
MNEc_2_10_23804327_BIEC2_110468	chr10	23804327	F	F
MNEc_2_10_23982201_BIEC2_110570	chr10	23982201	F	F
MNEc_2_10_24011985_BIEC2_110588	chr10	24011985	F	F
MNEc_2_10_24013291_BIEC2_110590	chr10	24013291	F	F
MNEc_2_10_24017042_BIEC2_110593	chr10	24017042	F	F
MNEc_2_10_24017196_BIEC2_110594	chr10	24017196	F	F
MNEc_2_10_24079665_BIEC2_110622	chr10	24079665	F	F
MNEc_2_10_24145681_BIEC2_110648	chr10	24145681	F	F
MNEc_2_10_24171332_BIEC2_110664	chr10	24171332	F	F
MNEc_2_10_24251883_BIEC2_110724	chr10	24251883	F	F
MNEc_2_10_24310717_BIEC2_110811	chr10	24310717	F	F
MNEc_2_10_24311187_BIEC2_110812	chr10	24311187	F	F
MNEc_2_10_24438907_BIEC2_110843	chr10	24438907	F	F
MNEc_2_10_24466886_BIEC2_110848	chr10	24466886	F	F
MNEc_2_10_24493143_BIEC2_110852	chr10	24493143	F	F
MNEc_2_10_24638897_BIEC2_110866	chr10	24638897	F	F
MNEc_2_10_24682417_BIEC2_110883	chr10	24682417	F	F
MNEc_2_10_24763315_BIEC2_110900	chr10	24763315	F	F
MNEc_2_10_24857856_BIEC2_110943	chr10	24857856	F	F
MNEc_2_10_24919143_BIEC2_110971	chr10	24919143	F	F
MNEc_2_10_24949806_BIEC2_110986	chr10	24949806	F	F
MNEc_2_10_25019033_BIEC2_111010	chr10	25019033	F	F
MNEc_2_10_25023324_BIEC2_111013	chr10	25023324	F	F
MNEc_2_10_25064162_BIEC2_111031	chr10	25064162	F	F
MNEc_2_10_25070138_BIEC2_111033	chr10	25070138	F	F
MNEc_2_10_25085633_BIEC2_111039	chr10	25085633	F	F
MNEc_2_10_25108877_BIEC2_111054	chr10	25108877	F	F
MNEc_2_10_25149192_BIEC2_111067	chr10	25149192	F	F
MNEc_2_10_25160571_BIEC2_111072	chr10	25160571	F	F
MNEc_2_10_25199446_BIEC2_111089	chr10	25199446	F	F
MNEc_2_10_25258623_BIEC2_111124	chr10	25258623	F	F
MNEc_2_10_25390163_BIEC2_111166	chr10	25390163	F	F
MNEc_2_10_25665951_BIEC2_111274	chr10	25665951	F	F
MNEc_2_10_25669787_BIEC2_111276	chr10	25669787	F	F
MNEc_2_10_25730921_BIEC2_111286	chr10	25730921	F	F
MNEc_2_10_25733778_BIEC2_111289	chr10	25733778	F	F
MNEc_2_10_25883117_BIEC2_111315	chr10	25883117	F	F
MNEc_2_10_25883206_BIEC2_111316	chr10	25883206	F	F
MNEc_2_10_26001093_BIEC2_111359	chr10	26001093	F	F
MNEc_2_10_26030896_BIEC2_111373	chr10	26030896	F	F
MNEc_2_10_26051935_BIEC2_111383	chr10	26051935	F	F
MNEc_2_10_26094836_BIEC2_111403	chr10	26094836	F	F
MNEc_2_10_26215698_BIEC2_111438	chr10	26215698	F	F
MNEc_2_10_26216055_BIEC2_111440	chr10	26216055	F	F
MNEc_2_10_26444526_BIEC2_111489	chr10	26444526	F	F
MNEc_2_10_26471267_BIEC2_111500	chr10	26471267	F	F
MNEc_2_10_26496507_BIEC2_111501	chr10	26496507	F	F
MNEc_2_10_26496711_BIEC2_111502	chr10	26496711	F	F
MNEc_2_10_26524727_BIEC2_111505	chr10	26524727	F	F
MNEc_2_10_26850966_BIEC2_111529	chr10	26850966	F	F
MNEc_2_10_26851135_BIEC2_111531	chr10	26851135	F	F
MNEc_2_10_26855318_BIEC2_111533	chr10	26855318	F	F
MNEc_2_10_26884816_BIEC2_111538	chr10	26884816	F	F
MNEc_2_10_26986368_BIEC2_111553	chr10	26986368	F	F
MNEc_2_10_27026019_BIEC2_111562	chr10	27026019	F	F
MNEc_2_10_27031528_BIEC2_111564	chr10	27031528	F	F
MNEc_2_10_27057902_BIEC2_111567	chr10	27057902	F	F
MNEc_2_10_27095287_BIEC2_111572	chr10	27095287	F	F
MNEc_2_10_27190393_BIEC2_111586	chr10	27190393	F	F
MNEc_2_10_27265539_BIEC2_111595	chr10	27265539	F	F
MNEc_2_10_27333211_BIEC2_111614	chr10	27333211	F	F
MNEc_2_10_27365735_BIEC2_111620	chr10	27365735	F	F
MNEc_2_10_27365794_BIEC2_111621	chr10	27365794	F	F
MNEc_2_10_27584754_BIEC2_111695	chr10	27584754	F	F
MNEc_2_10_27679932_BIEC2_111704	chr10	27679932	F	F
MNEc_2_10_27718007_BIEC2_111711	chr10	27718007	F	F
MNEc_2_10_27718108_BIEC2_111714	chr10	27718108	F	F
MNEc_2_10_27722564_BIEC2_111716	chr10	27722564	F	F
MNEc_2_10_27814563_BIEC2_111725	chr10	27814563	F	F
MNEc_2_10_27815492_BIEC2_111728	chr10	27815492	F	F
MNEc_2_10_27855212_BIEC2_111737	chr10	27855212	F	F
MNEc_2_10_27855473_BIEC2_111739	chr10	27855473	F	F
MNEc_2_10_27862959_BIEC2_111741	chr10	27862959	F	F
MNEc_2_10_28329844_BIEC2_111794	chr10	28329844	F	F
MNEc_2_10_28379007_BIEC2_111801	chr10	28379007	F	F
MNEc_2_10_28583685_BIEC2_111823	chr10	28583685	F	F
MNEc_2_10_28587029_BIEC2_111824	chr10	28587029	F	F
MNEc_2_10_28621396_BIEC2_111826	chr10	28621396	F	F
MNEc_2_10_28676259_BIEC2_111829	chr10	28676259	F	F
MNEc_2_10_28805013_BIEC2_111842	chr10	28805013	F	F
MNEc_2_10_28806406_BIEC2_111844	chr10	28806406	F	F
MNEc_2_10_28816398_BIEC2_111848	chr10	28816398	F	F
MNEc_2_10_28857311_BIEC2_111853	chr10	28857311	F	F
MNEc_2_10_28857666_BIEC2_111854	chr10	28857666	F	F
MNEc_2_10_28861261_BIEC2_111855	chr10	28861261	F	F
MNEc_2_10_28870988_BIEC2_111859	chr10	28870988	F	F
MNEc_2_10_28928927_BIEC2_111873	chr10	28928927	F	F
MNEc_2_10_28968341_BIEC2_111876	chr10	28968341	F	F
MNEc_2_10_28968566_BIEC2_111877	chr10	28968566	F	F
MNEc_2_10_28971331_BIEC2_111878	chr10	28971331	F	F
MNEc_2_10_28983946_BIEC2_111881	chr10	28983946	F	F
MNEc_2_10_29104821_BIEC2_111894	chr10	29104821	F	F
MNEc_2_10_29305309_BIEC2_111917	chr10	29305309	F	F
MNEc_2_10_29392382_BIEC2_111934	chr10	29392382	F	F
MNEc_2_10_29409294_BIEC2_111936	chr10	29409294	F	F
MNEc_2_10_29495226_BIEC2_111947	chr10	29495226	F	F
MNEc_2_10_29501117_BIEC2_111950	chr10	29501117	F	F
MNEc_2_10_29621961_BIEC2_111969	chr10	29621961	F	F
MNEc_2_10_29645175_BIEC2_111973	chr10	29645175	F	F
MNEc_2_10_29684263_BIEC2_111983	chr10	29684263	F	F
MNEc_2_10_29696451_BIEC2_111988	chr10	29696451	F	F
MNEc_2_10_29727837_BIEC2_111994	chr10	29727837	F	F
MNEc_2_10_29730492_BIEC2_111997	chr10	29730492	F	F
MNEc_2_10_29734497_BIEC2_111999	chr10	29734497	F	F
MNEc_2_10_29736806_BIEC2_112000	chr10	29736806	F	F
MNEc_2_10_29825149_BIEC2_112025	chr10	29825149	F	F
MNEc_2_10_29845317_BIEC2_112032	chr10	29845317	F	F
MNEc_2_10_29912433_BIEC2_112053	chr10	29912433	F	F
MNEc_2_10_29913164_BIEC2_112054	chr10	29913164	F	F
MNEc_2_10_29963602_BIEC2_112067	chr10	29963602	F	F
MNEc_2_10_29997876_BIEC2_112078	chr10	29997876	F	F
MNEc_2_10_30107493_BIEC2_112126	chr10	30107493	F	F
MNEc_2_10_30107713_BIEC2_112128	chr10	30107713	F	F
MNEc_2_10_30133657_BIEC2_112153	chr10	30133657	F	F
MNEc_2_10_30139835_BIEC2_112156	chr10	30139835	F	F
MNEc_2_10_30264331_BIEC2_112236	chr10	30264331	F	F
MNEc_2_10_30306717_BIEC2_112263	chr10	30306717	F	F
MNEc_2_10_30334638_BIEC2_112277	chr10	30334638	F	F
MNEc_2_10_30420987_BIEC2_112335	chr10	30420987	F	F
MNEc_2_10_30430588_BIEC2_112339	chr10	30430588	F	F
MNEc_2_10_30464718_BIEC2_112347	chr10	30464718	F	F
MNEc_2_10_30477772_BIEC2_112353	chr10	30477772	F	F
MNEc_2_10_30482849_BIEC2_112356	chr10	30482849	F	F
MNEc_2_10_30642716_BIEC2_112411	chr10	30642716	F	F
MNEc_2_10_30764949_BIEC2_112446	chr10	30764949	F	F
MNEc_2_10_30768647_BIEC2_112447	chr10	30768647	F	F
MNEc_2_10_30780536_BIEC2_112455	chr10	30780536	F	F
MNEc_2_10_30804423_BIEC2_112467	chr10	30804423	F	F
MNEc_2_10_30827421_BIEC2_112475	chr10	30827421	F	F
MNEc_2_10_30935218_BIEC2_112516	chr10	30935218	F	F
MNEc_2_10_31087319_BIEC2_112552	chr10	31087319	F	F
MNEc_2_10_31087566_BIEC2_112555	chr10	31087566	F	F
MNEc_2_10_31090739_BIEC2_112557	chr10	31090739	F	F
MNEc_2_10_31090893_BIEC2_112558	chr10	31090893	F	F
MNEc_2_10_31128457_BIEC2_112570	chr10	31128457	F	F
MNEc_2_10_31150953_BIEC2_112576	chr10	31150953	F	F
MNEc_2_10_31223902_BIEC2_112597	chr10	31223902	F	F
MNEc_2_10_31225434_BIEC2_112598	chr10	31225434	F	F
MNEc_2_10_31249675_BIEC2_112607	chr10	31249675	F	F
MNEc_2_10_31293234_BIEC2_112625	chr10	31293234	F	F
MNEc_2_10_31477154_BIEC2_112697	chr10	31477154	F	F
MNEc_2_10_31571101_BIEC2_112785	chr10	31571101	F	F
MNEc_2_10_31579607_BIEC2_112821	chr10	31579607	F	F
MNEc_2_10_31665967_BIEC2_112926	chr10	31665967	F	F
MNEc_2_10_31734972_BIEC2_112959	chr10	31734972	F	F
MNEc_2_10_31735239_BIEC2_112960	chr10	31735239	F	F
MNEc_2_10_31860637_BIEC2_113022	chr10	31860637	F	F
MNEc_2_10_31863888_BIEC2_113025	chr10	31863888	F	F
MNEc_2_10_31869774_BIEC2_113026	chr10	31869774	F	F
MNEc_2_10_31906356_BIEC2_113036	chr10	31906356	F	F
MNEc_2_10_31915692_BIEC2_113043	chr10	31915692	F	F
MNEc_2_10_31973894_BIEC2_113063	chr10	31973894	F	F
MNEc_2_10_32064525_BIEC2_113117	chr10	32064525	F	F
MNEc_2_10_32072895_BIEC2_113124	chr10	32072895	F	F
MNEc_2_10_32087693_BIEC2_113144	chr10	32087693	F	F
MNEc_2_10_32088088_BIEC2_113145	chr10	32088088	F	F
MNEc_2_10_32088107_BIEC2_113146	chr10	32088107	F	F
MNEc_2_10_32088534_BIEC2_113149	chr10	32088534	F	F
MNEc_2_10_32092309_BIEC2_113159	chr10	32092309	F	F
MNEc_2_10_32095639_BIEC2_113165	chr10	32095639	F	F
MNEc_2_10_32114186_BIEC2_113176	chr10	32114186	F	F
MNEc_2_10_32118396_BIEC2_113180	chr10	32118396	F	F
MNEc_2_10_32186583_BIEC2_113281	chr10	32186583	F	F
MNEc_2_10_32201423_BIEC2_113297	chr10	32201423	F	F
MNEc_2_10_32201545_BIEC2_113298	chr10	32201545	F	F
MNEc_2_10_32281645_BIEC2_113401	chr10	32281645	F	F
MNEc_2_10_32362189_BIEC2_113431	chr10	32362189	F	F
MNEc_2_10_32478396_BIEC2_113494	chr10	32478396	F	F
MNEc_2_10_32562724_BIEC2_113532	chr10	32562724	F	F
MNEc_2_10_32749524_BIEC2_113609	chr10	32749524	F	F
MNEc_2_10_32778421_BIEC2_113636	chr10	32778421	F	F
MNEc_2_10_32798631_BIEC2_113648	chr10	32798631	F	F
MNEc_2_10_33005513_BIEC2_113741	chr10	33005513	F	F
MNEc_2_10_33058774_BIEC2_113765	chr10	33058774	F	F
MNEc_2_10_33168055_BIEC2_113823	chr10	33168055	F	F
MNEc_2_10_33176704_BIEC2_113825	chr10	33176704	F	F
MNEc_2_10_33180527_BIEC2_113827	chr10	33180527	F	F
MNEc_2_10_33192401_BIEC2_113846	chr10	33192401	F	F
MNEc_2_10_33205441_BIEC2_113858	chr10	33205441	F	F
MNEc_2_10_33392065_BIEC2_113916	chr10	33392065	F	F
MNEc_2_10_33449725_BIEC2_113956	chr10	33449725	F	F
MNEc_2_10_33450243_BIEC2_113957	chr10	33450243	F	F
MNEc_2_10_33452093_BIEC2_113962	chr10	33452093	F	F
MNEc_2_10_33609429_BIEC2_114076	chr10	33609429	F	F
MNEc_2_10_33642701_BIEC2_114109	chr10	33642701	F	F
MNEc_2_10_33692845_BIEC2_114131	chr10	33692845	F	F
MNEc_2_10_33792877_BIEC2_114152	chr10	33792877	F	F
MNEc_2_10_33802204_BIEC2_114160	chr10	33802204	F	F
MNEc_2_10_33830402_BIEC2_114202	chr10	33830402	F	F
MNEc_2_10_33833691_BIEC2_114212	chr10	33833691	F	F
MNEc_2_10_33841599_BIEC2_114215	chr10	33841599	F	F
MNEc_2_10_33844983_BIEC2_114228	chr10	33844983	F	F
MNEc_2_10_33946168_BIEC2_114323	chr10	33946168	F	F
MNEc_2_10_34084834_BIEC2_114419	chr10	34084834	F	F
MNEc_2_10_34084867_BIEC2_114420	chr10	34084867	F	F
MNEc_2_10_34086928_BIEC2_114428	chr10	34086928	F	F
MNEc_2_10_34132068_BIEC2_114493	chr10	34132068	F	F
MNEc_2_10_34132169_BIEC2_114494	chr10	34132169	F	F
MNEc_2_10_34147801_BIEC2_114510	chr10	34147801	F	F
MNEc_2_10_34210048_BIEC2_114520	chr10	34210048	F	F
MNEc_2_10_34210118_BIEC2_114521	chr10	34210118	F	F
MNEc_2_10_34221097_BIEC2_114525	chr10	34221097	F	F
MNEc_2_10_34428038_BIEC2_114570	chr10	34428038	F	F
MNEc_2_10_34540119_BIEC2_114623	chr10	34540119	F	F
MNEc_2_10_34597234_BIEC2_114644	chr10	34597234	F	F
MNEc_2_10_34599296_BIEC2_114646	chr10	34599296	F	F
MNEc_2_10_34643507_BIEC2_114666	chr10	34643507	F	F
MNEc_2_10_34643715_BIEC2_114668	chr10	34643715	F	F
MNEc_2_10_34647877_BIEC2_114677	chr10	34647877	F	F
MNEc_2_10_34721985_BIEC2_114756	chr10	34721985	F	F
MNEc_2_10_34761692_BIEC2_114806	chr10	34761692	F	F
MNEc_2_10_34761976_BIEC2_114807	chr10	34761976	F	F
MNEc_2_10_34791609_BIEC2_114845	chr10	34791609	F	F
MNEc_2_10_34829571_BIEC2_114902	chr10	34829571	F	F
MNEc_2_10_35005028_BIEC2_115005	chr10	35005028	F	F
MNEc_2_10_35055607_BIEC2_115035	chr10	35055607	F	F
MNEc_2_10_35448704_BIEC2_115146	chr10	35448704	F	F
MNEc_2_10_35450517_BIEC2_115148	chr10	35450517	F	F
MNEc_2_10_35473878_BIEC2_115154	chr10	35473878	F	F
MNEc_2_10_35598406_BIEC2_115194	chr10	35598406	F	F
MNEc_2_10_35600114_BIEC2_115200	chr10	35600114	F	F
MNEc_2_10_35608691_BIEC2_115207	chr10	35608691	F	F
MNEc_2_10_35646675_BIEC2_115216	chr10	35646675	F	F
MNEc_2_10_35650817_BIEC2_115221	chr10	35650817	F	F
MNEc_2_10_35745618_BIEC2_115255	chr10	35745618	F	F
MNEc_2_10_35745721_BIEC2_115256	chr10	35745721	F	F
MNEc_2_10_35771103_BIEC2_115263	chr10	35771103	F	F
MNEc_2_10_35789332_BIEC2_115275	chr10	35789332	F	F
MNEc_2_10_35789468_BIEC2_115278	chr10	35789468	F	F
MNEc_2_10_35833035_BIEC2_115325	chr10	35833035	F	F
MNEc_2_10_35942977_BIEC2_115349	chr10	35942977	F	F
MNEc_2_10_35993109_BIEC2_115368	chr10	35993109	F	F
MNEc_2_10_35998692_BIEC2_115378	chr10	35998692	F	F
MNEc_2_10_36000768_BIEC2_115381	chr10	36000768	F	F
MNEc_2_10_36003952_BIEC2_115394	chr10	36003952	F	F
MNEc_2_10_36004421_BIEC2_115398	chr10	36004421	F	F
MNEc_2_10_36004531_BIEC2_115400	chr10	36004531	F	F
MNEc_2_10_36006834_BIEC2_115403	chr10	36006834	F	F
MNEc_2_10_36007871_BIEC2_115406	chr10	36007871	F	F
MNEc_2_10_36042859_BIEC2_115446	chr10	36042859	F	F
MNEc_2_10_36085378_BIEC2_115461	chr10	36085378	F	F
MNEc_2_10_36129509_BIEC2_115477	chr10	36129509	F	F
MNEc_2_10_36130118_BIEC2_115478	chr10	36130118	F	F
MNEc_2_10_36438602_BIEC2_115606	chr10	36438602	F	F
MNEc_2_10_36528797_BIEC2_115658	chr10	36528797	F	F
MNEc_2_10_36546584_BIEC2_115686	chr10	36546584	F	F
MNEc_2_10_36562161_BIEC2_115699	chr10	36562161	F	F
MNEc_2_10_36562482_BIEC2_115700	chr10	36562482	F	F
MNEc_2_10_36599672_BIEC2_115712	chr10	36599672	F	F
MNEc_2_10_36655338_BIEC2_115738	chr10	36655338	F	F
MNEc_2_10_36722725_BIEC2_115792	chr10	36722725	F	F
MNEc_2_10_36722797_BIEC2_115793	chr10	36722797	F	F
MNEc_2_10_36722799_BIEC2_115794	chr10	36722799	F	F
MNEc_2_10_36757203_BIEC2_115812	chr10	36757203	F	F
MNEc_2_10_36805994_BIEC2_115913	chr10	36805994	F	F
MNEc_2_10_36981521_BIEC2_115985	chr10	36981521	F	F
MNEc_2_10_37403665_BIEC2_116147	chr10	37403665	F	F
MNEc_2_10_37434578_BIEC2_116179	chr10	37434578	F	F
MNEc_2_10_37512203_BIEC2_116224	chr10	37512203	F	F
MNEc_2_10_37513499_BIEC2_116228	chr10	37513499	F	F
MNEc_2_10_37541412_BIEC2_116240	chr10	37541412	F	F
MNEc_2_10_37545357_BIEC2_116246	chr10	37545357	F	F
MNEc_2_10_37618207_BIEC2_116292	chr10	37618207	F	F
MNEc_2_10_37629188_BIEC2_116309	chr10	37629188	F	F
MNEc_2_10_37631712_BIEC2_116316	chr10	37631712	F	F
MNEc_2_10_37680265_BIEC2_116368	chr10	37680265	F	F
MNEc_2_10_37690344_BIEC2_116374	chr10	37690344	F	F
MNEc_2_10_37690488_BIEC2_116375	chr10	37690488	F	F
MNEc_2_10_37854738_BIEC2_116426	chr10	37854738	F	F
MNEc_2_10_37935891_BIEC2_116431	chr10	37935891	F	F
MNEc_2_10_37964759_BIEC2_116433	chr10	37964759	F	F
MNEc_2_10_37970691_BIEC2_116434	chr10	37970691	F	F
MNEc_2_10_37970955_BIEC2_116438	chr10	37970955	F	F
MNEc_2_10_37971307_BIEC2_116441	chr10	37971307	F	F
MNEc_2_10_37978461_BIEC2_116452	chr10	37978461	F	F
MNEc_2_10_37987837_BIEC2_116465	chr10	37987837	F	F
MNEc_2_10_38177575_BIEC2_116580	chr10	38177575	F	F
MNEc_2_10_38204228_BIEC2_116589	chr10	38204228	F	F
MNEc_2_10_38205695_BIEC2_116591	chr10	38205695	F	F
MNEc_2_10_38234996_BIEC2_116603	chr10	38234996	F	F
MNEc_2_10_38259813_BIEC2_116615	chr10	38259813	F	F
MNEc_2_10_38362791_BIEC2_116704	chr10	38362791	F	F
MNEc_2_10_38377231_BIEC2_116750	chr10	38377231	F	F
MNEc_2_10_38378336_BIEC2_116753	chr10	38378336	F	F
MNEc_2_10_38381418_BIEC2_116760	chr10	38381418	F	F
MNEc_2_10_38381458_BIEC2_116762	chr10	38381458	F	F
MNEc_2_10_38382049_BIEC2_116763	chr10	38382049	F	F
MNEc_2_10_38423155_BIEC2_116842	chr10	38423155	F	F
MNEc_2_10_38445479_BIEC2_116870	chr10	38445479	F	F
MNEc_2_10_38449838_BIEC2_116876	chr10	38449838	F	F
MNEc_2_10_38461109_BIEC2_116879	chr10	38461109	F	F
MNEc_2_10_38494483_BIEC2_116943	chr10	38494483	F	F
MNEc_2_10_38499216_BIEC2_116950	chr10	38499216	F	F
MNEc_2_10_38523898_BIEC2_117005	chr10	38523898	F	F
MNEc_2_10_38556132_BIEC2_117024	chr10	38556132	F	F
MNEc_2_10_38680291_BIEC2_117088	chr10	38680291	F	F
MNEc_2_10_38824179_BIEC2_117203	chr10	38824179	F	F
MNEc_2_10_39174156_BIEC2_117353	chr10	39174156	F	F
MNEc_2_10_39265848_BIEC2_117434	chr10	39265848	F	F
MNEc_2_10_39266451_BIEC2_117438	chr10	39266451	F	F
MNEc_2_10_39301566_BIEC2_117469	chr10	39301566	F	F
MNEc_2_10_39358764_BIEC2_117502	chr10	39358764	F	F
MNEc_2_10_39414805_BIEC2_117563	chr10	39414805	F	F
MNEc_2_10_39450641_BIEC2_117634	chr10	39450641	F	F
MNEc_2_10_39452064_BIEC2_117647	chr10	39452064	F	F
MNEc_2_10_39456125_BIEC2_117658	chr10	39456125	F	F
MNEc_2_10_39457175_BIEC2_117661	chr10	39457175	F	F
MNEc_2_10_39521604_BIEC2_117692	chr10	39521604	F	F
MNEc_2_10_39529701_BIEC2_117702	chr10	39529701	F	F
MNEc_2_10_39529997_BIEC2_117703	chr10	39529997	F	F
MNEc_2_10_39882107_BIEC2_117959	chr10	39882107	F	F
MNEc_2_10_39882171_BIEC2_117960	chr10	39882171	F	F
MNEc_2_10_39908249_BIEC2_118015	chr10	39908249	F	F
MNEc_2_10_39918808_BIEC2_118047	chr10	39918808	F	F
MNEc_2_10_39925931_BIEC2_118057	chr10	39925931	F	F
MNEc_2_10_39928768_BIEC2_118061	chr10	39928768	F	F
MNEc_2_10_39989482_BIEC2_118097	chr10	39989482	F	F
MNEc_2_10_39992716_BIEC2_118103	chr10	39992716	F	F
MNEc_2_10_40054423_BIEC2_118143	chr10	40054423	F	F
MNEc_2_10_40071346_BIEC2_118166	chr10	40071346	F	F
MNEc_2_10_40097276_BIEC2_118175	chr10	40097276	F	F
MNEc_2_10_40100978_BIEC2_118182	chr10	40100978	F	F
MNEc_2_10_40114743_BIEC2_118195	chr10	40114743	F	F
MNEc_2_10_40115345_BIEC2_118198	chr10	40115345	F	F
MNEc_2_10_40369693_BIEC2_118381	chr10	40369693	F	F
MNEc_2_10_40389998_BIEC2_118389	chr10	40389998	F	F
MNEc_2_10_40398172_BIEC2_118396	chr10	40398172	F	F
MNEc_2_10_40398223_BIEC2_118397	chr10	40398223	F	F
MNEc_2_10_40559615_BIEC2_118496	chr10	40559615	F	F
MNEc_2_10_40587909_BIEC2_118509	chr10	40587909	F	F
MNEc_2_10_40590249_BIEC2_118510	chr10	40590249	F	F
MNEc_2_10_40685395_BIEC2_118584	chr10	40685395	F	F
MNEc_2_10_40752601_BIEC2_118607	chr10	40752601	F	F
MNEc_2_10_40817477_BIEC2_118627	chr10	40817477	F	F
MNEc_2_10_40871422_BIEC2_118639	chr10	40871422	F	F
MNEc_2_10_40916306_BIEC2_118643	chr10	40916306	F	F
MNEc_2_10_41058672_BIEC2_118665	chr10	41058672	F	F
MNEc_2_10_41061942_BIEC2_118667	chr10	41061942	F	F
MNEc_2_10_41085669_BIEC2_118671	chr10	41085669	F	F
MNEc_2_10_41153366_BIEC2_118678	chr10	41153366	F	F
MNEc_2_10_41154728_BIEC2_118683	chr10	41154728	F	F
MNEc_2_10_41212443_BIEC2_118743	chr10	41212443	F	F
MNEc_2_10_41503491_BIEC2_118889	chr10	41503491	F	F
MNEc_2_10_41559999_BIEC2_118914	chr10	41559999	F	F
MNEc_2_10_41617627_BIEC2_118940	chr10	41617627	F	F
MNEc_2_10_41622243_BIEC2_118941	chr10	41622243	F	F
MNEc_2_10_41639152_BIEC2_118951	chr10	41639152	F	F
MNEc_2_10_41688469_BIEC2_119010	chr10	41688469	F	F
MNEc_2_10_41693021_BIEC2_119018	chr10	41693021	F	F
MNEc_2_10_41693374_BIEC2_119021	chr10	41693374	F	F
MNEc_2_10_41699759_BIEC2_119027	chr10	41699759	F	F
MNEc_2_10_41699776_BIEC2_119028	chr10	41699776	F	F
MNEc_2_10_41761113_BIEC2_119038	chr10	41761113	F	F
MNEc_2_10_41836792_BIEC2_119075	chr10	41836792	F	F
MNEc_2_10_41857384_BIEC2_119098	chr10	41857384	F	F
MNEc_2_10_41893599_BIEC2_119112	chr10	41893599	F	F
MNEc_2_10_41936853_BIEC2_119144	chr10	41936853	F	F
MNEc_2_10_41995903_BIEC2_119153	chr10	41995903	F	F
MNEc_2_10_42006624_BIEC2_119170	chr10	42006624	F	F
MNEc_2_10_42006903_BIEC2_119173	chr10	42006903	F	F
MNEc_2_10_42007065_BIEC2_119175	chr10	42007065	F	F
MNEc_2_10_42020018_BIEC2_119196	chr10	42020018	F	F
MNEc_2_10_42038309_BIEC2_119204	chr10	42038309	F	F
MNEc_2_10_42075593_BIEC2_119226	chr10	42075593	F	F
MNEc_2_10_42126478_BIEC2_119251	chr10	42126478	F	F
MNEc_2_10_42134097_BIEC2_119253	chr10	42134097	F	F
MNEc_2_10_42213983_BIEC2_119287	chr10	42213983	F	F
MNEc_2_10_42269551_BIEC2_119324	chr10	42269551	F	F
MNEc_2_10_42278277_BIEC2_119334	chr10	42278277	F	F
MNEc_2_10_42345146_BIEC2_119374	chr10	42345146	F	F
MNEc_2_10_42346002_BIEC2_119375	chr10	42346002	F	F
MNEc_2_10_42411454_BIEC2_119395	chr10	42411454	F	F
MNEc_2_10_42531283_BIEC2_119487	chr10	42531283	F	F
MNEc_2_10_42608616_BIEC2_119521	chr10	42608616	F	F
MNEc_2_10_42689584_BIEC2_119546	chr10	42689584	F	F
MNEc_2_10_42785241_BIEC2_119553	chr10	42785241	F	F
MNEc_2_10_43037803_BIEC2_119575	chr10	43037803	F	F
MNEc_2_10_43076486_BIEC2_119583	chr10	43076486	F	F
MNEc_2_10_43076511_BIEC2_119584	chr10	43076511	F	F
MNEc_2_10_43078083_BIEC2_119586	chr10	43078083	F	F
MNEc_2_10_43113602_BIEC2_119588	chr10	43113602	F	F
MNEc_2_10_43212995_BIEC2_119607	chr10	43212995	F	F
MNEc_2_10_43302403_BIEC2_119610	chr10	43302403	F	F
MNEc_2_10_43336586_BIEC2_119611	chr10	43336586	F	F
MNEc_2_10_43416897_BIEC2_119632	chr10	43416897	F	F
MNEc_2_10_43417357_BIEC2_119634	chr10	43417357	F	F
MNEc_2_10_43421059_BIEC2_119636	chr10	43421059	F	F
MNEc_2_10_43452669_BIEC2_119640	chr10	43452669	F	F
MNEc_2_10_43555232_BIEC2_119648	chr10	43555232	F	F
MNEc_2_10_43758367_BIEC2_119677	chr10	43758367	F	F
MNEc_2_10_43758448_BIEC2_119678	chr10	43758448	F	F
MNEc_2_10_43758449_BIEC2_119679	chr10	43758449	F	F
MNEc_2_10_43758672_BIEC2_119681	chr10	43758672	F	F
MNEc_2_10_43785781_BIEC2_119689	chr10	43785781	F	F
MNEc_2_10_43828968_BIEC2_119695	chr10	43828968	F	F
MNEc_2_10_43828974_BIEC2_119696	chr10	43828974	F	F
MNEc_2_10_43867674_BIEC2_119702	chr10	43867674	F	F
MNEc_2_10_43871373_BIEC2_119708	chr10	43871373	F	F
MNEc_2_10_44009356_BIEC2_119730	chr10	44009356	F	F
MNEc_2_10_44016882_BIEC2_119741	chr10	44016882	F	F
MNEc_2_10_44017015_BIEC2_119742	chr10	44017015	F	F
MNEc_2_10_44090188_BIEC2_119751	chr10	44090188	F	F
MNEc_2_10_44104151_BIEC2_119758	chr10	44104151	F	F
MNEc_2_10_44153883_BIEC2_119774	chr10	44153883	F	F
MNEc_2_10_44309759_BIEC2_119806	chr10	44309759	F	F
MNEc_2_10_44337465_BIEC2_119810	chr10	44337465	F	F
MNEc_2_10_44341565_BIEC2_119813	chr10	44341565	F	F
MNEc_2_10_44354635_BIEC2_119818	chr10	44354635	F	F
MNEc_2_10_44358814_BIEC2_119827	chr10	44358814	F	F
MNEc_2_10_44358929_BIEC2_119828	chr10	44358929	F	F
MNEc_2_10_44359042_BIEC2_119830	chr10	44359042	F	F
MNEc_2_10_44374844_BIEC2_119834	chr10	44374844	F	F
MNEc_2_10_44407008_BIEC2_119839	chr10	44407008	F	F
MNEc_2_10_44652031_BIEC2_119869	chr10	44652031	F	F
MNEc_2_10_44652554_BIEC2_119871	chr10	44652554	F	F
MNEc_2_10_44760363_BIEC2_119885	chr10	44760363	F	F
MNEc_2_10_44773243_BIEC2_119888	chr10	44773243	F	F
MNEc_2_10_44773319_BIEC2_119889	chr10	44773319	F	F
MNEc_2_10_44786036_BIEC2_119893	chr10	44786036	F	F
MNEc_2_10_44788582_BIEC2_119895	chr10	44788582	F	F
MNEc_2_10_44885057_BIEC2_119907	chr10	44885057	F	F
MNEc_2_10_45146446_BIEC2_119975	chr10	45146446	F	F
MNEc_2_10_45202231_BIEC2_120003	chr10	45202231	F	F
MNEc_2_10_45385393_BIEC2_120095	chr10	45385393	F	F
MNEc_2_10_45467657_BIEC2_120145	chr10	45467657	F	F
MNEc_2_10_45481339_BIEC2_120156	chr10	45481339	F	F
MNEc_2_10_45482177_BIEC2_120159	chr10	45482177	F	F
MNEc_2_10_45521495_BIEC2_120179	chr10	45521495	F	F
MNEc_2_10_45544241_BIEC2_120193	chr10	45544241	F	F
MNEc_2_10_45761345_BIEC2_120417	chr10	45761345	F	F
MNEc_2_10_45785924_BIEC2_120435	chr10	45785924	F	F
MNEc_2_10_45801265_BIEC2_120449	chr10	45801265	F	F
MNEc_2_10_45801517_BIEC2_120450	chr10	45801517	F	F
MNEc_2_10_45801816_BIEC2_120452	chr10	45801816	F	F
MNEc_2_10_45801823_BIEC2_120453	chr10	45801823	F	F
MNEc_2_10_45805516_BIEC2_120463	chr10	45805516	F	F
MNEc_2_10_45846945_BIEC2_120494	chr10	45846945	F	F
MNEc_2_10_45867632_BIEC2_120503	chr10	45867632	F	F
MNEc_2_10_45881495_BIEC2_120507	chr10	45881495	F	F
MNEc_2_10_45881534_BIEC2_120508	chr10	45881534	F	F
MNEc_2_10_45907216_BIEC2_120520	chr10	45907216	F	F
MNEc_2_10_45927338_BIEC2_120527	chr10	45927338	F	F
MNEc_2_10_45946592_BIEC2_120538	chr10	45946592	F	F
MNEc_2_10_46027053_BIEC2_120567	chr10	46027053	F	F
MNEc_2_10_46074234_BIEC2_120575	chr10	46074234	F	F
MNEc_2_10_46126713_BIEC2_120579	chr10	46126713	F	F
MNEc_2_10_46126733_BIEC2_120580	chr10	46126733	F	F
MNEc_2_10_46143616_BIEC2_120583	chr10	46143616	F	F
MNEc_2_10_46206823_BIEC2_120623	chr10	46206823	F	F
MNEc_2_10_46233213_BIEC2_120638	chr10	46233213	F	F
MNEc_2_10_46425275_BIEC2_120800	chr10	46425275	F	F
MNEc_2_10_46429456_BIEC2_120806	chr10	46429456	F	F
MNEc_2_10_46528914_BIEC2_120919	chr10	46528914	F	F
MNEc_2_10_46534712_BIEC2_120930	chr10	46534712	F	F
MNEc_2_10_46546924_BIEC2_120947	chr10	46546924	F	F
MNEc_2_10_46573407_BIEC2_120966	chr10	46573407	F	F
MNEc_2_10_46639092_BIEC2_120986	chr10	46639092	F	F
MNEc_2_10_46649962_BIEC2_120992	chr10	46649962	F	F
MNEc_2_10_46653704_BIEC2_120998	chr10	46653704	F	F
MNEc_2_10_46655419_BIEC2_121001	chr10	46655419	F	F
MNEc_2_10_46665195_BIEC2_121008	chr10	46665195	F	F
MNEc_2_10_46693683_BIEC2_121011	chr10	46693683	F	F
MNEc_2_10_46760178_BIEC2_121015	chr10	46760178	F	F
MNEc_2_10_46765834_BIEC2_121017	chr10	46765834	F	F
MNEc_2_10_46866875_BIEC2_121038	chr10	46866875	F	F
MNEc_2_10_46893778_BIEC2_121047	chr10	46893778	F	F
MNEc_2_10_46893877_BIEC2_121048	chr10	46893877	F	F
MNEc_2_10_47086228_BIEC2_121065	chr10	47086228	F	F
MNEc_2_10_47086527_BIEC2_121067	chr10	47086527	F	F
MNEc_2_10_47134531_BIEC2_121074	chr10	47134531	F	F
MNEc_2_10_47155462_BIEC2_121080	chr10	47155462	F	F
MNEc_2_10_47167596_BIEC2_121081	chr10	47167596	F	F
MNEc_2_10_47218042_BIEC2_121102	chr10	47218042	F	F
MNEc_2_10_47293134_BIEC2_121110	chr10	47293134	F	F
MNEc_2_10_47297464_BIEC2_121114	chr10	47297464	F	F
MNEc_2_10_47347913_BIEC2_121121	chr10	47347913	F	F
MNEc_2_10_47464835_BIEC2_121133	chr10	47464835	F	F
MNEc_2_10_47571595_BIEC2_121143	chr10	47571595	F	F
MNEc_2_10_47679177_BIEC2_121159	chr10	47679177	F	F
MNEc_2_10_47727592_BIEC2_121195	chr10	47727592	F	F
MNEc_2_10_47801425_BIEC2_121224	chr10	47801425	F	F
MNEc_2_10_47873327_BIEC2_121232	chr10	47873327	F	F
MNEc_2_10_47899249_BIEC2_121239	chr10	47899249	F	F
MNEc_2_10_47918595_BIEC2_121251	chr10	47918595	F	F
MNEc_2_10_47918671_BIEC2_121254	chr10	47918671	F	F
MNEc_2_10_47935712_BIEC2_121260	chr10	47935712	F	F
MNEc_2_10_47938601_BIEC2_121264	chr10	47938601	F	F
MNEc_2_10_48050697_BIEC2_121295	chr10	48050697	F	F
MNEc_2_10_48052177_BIEC2_121300	chr10	48052177	F	F
MNEc_2_10_48053863_BIEC2_121306	chr10	48053863	F	F
MNEc_2_10_48249347_BIEC2_121316	chr10	48249347	F	F
MNEc_2_10_48252498_BIEC2_121319	chr10	48252498	F	F
MNEc_2_10_48258424_BIEC2_121320	chr10	48258424	F	F
MNEc_2_10_48285498_BIEC2_121323	chr10	48285498	F	F
MNEc_2_10_48328685_BIEC2_121337	chr10	48328685	F	F
MNEc_2_10_48364923_BIEC2_121341	chr10	48364923	F	F
MNEc_2_10_48496107_BIEC2_121375	chr10	48496107	F	F
MNEc_2_10_48605291_BIEC2_121413	chr10	48605291	F	F
MNEc_2_10_48704891_BIEC2_121449	chr10	48704891	F	F
MNEc_2_10_48866033_BIEC2_121461	chr10	48866033	F	F
MNEc_2_10_48866139_BIEC2_121464	chr10	48866139	F	F
MNEc_2_10_48869952_BIEC2_121465	chr10	48869952	F	F
MNEc_2_10_48974496_BIEC2_121500	chr10	48974496	F	F
MNEc_2_10_48988413_BIEC2_121502	chr10	48988413	F	F
MNEc_2_10_49048524_BIEC2_121530	chr10	49048524	F	F
MNEc_2_10_49192501_BIEC2_121644	chr10	49192501	F	F
MNEc_2_10_49200819_BIEC2_121664	chr10	49200819	F	F
MNEc_2_10_49259217_BIEC2_121699	chr10	49259217	F	F
MNEc_2_10_49343304_BIEC2_121737	chr10	49343304	F	F
MNEc_2_10_49441551_BIEC2_121786	chr10	49441551	F	F
MNEc_2_10_49462625_BIEC2_121802	chr10	49462625	F	F
MNEc_2_10_49477405_BIEC2_121827	chr10	49477405	F	F
MNEc_2_10_49546578_BIEC2_121874	chr10	49546578	F	F
MNEc_2_10_49550919_BIEC2_121876	chr10	49550919	F	F
MNEc_2_10_49571761_BIEC2_121886	chr10	49571761	F	F
MNEc_2_10_49635982_BIEC2_121922	chr10	49635982	F	F
MNEc_2_10_49741598_BIEC2_122000	chr10	49741598	F	F
MNEc_2_10_49776379_BIEC2_122026	chr10	49776379	F	F
MNEc_2_10_49796869_BIEC2_122054	chr10	49796869	F	F
MNEc_2_10_49797027_BIEC2_122056	chr10	49797027	F	F
MNEc_2_10_49931991_BIEC2_122156	chr10	49931991	F	F
MNEc_2_10_49936167_BIEC2_122173	chr10	49936167	F	F
MNEc_2_10_50002425_BIEC2_122232	chr10	50002425	F	F
MNEc_2_10_50053377_BIEC2_122273	chr10	50053377	F	F
MNEc_2_10_50125577_BIEC2_122289	chr10	50125577	F	F
MNEc_2_10_50254859_BIEC2_122355	chr10	50254859	F	F
MNEc_2_10_50272251_BIEC2_122374	chr10	50272251	F	F
MNEc_2_10_50305165_BIEC2_122402	chr10	50305165	F	F
MNEc_2_10_50307601_BIEC2_122405	chr10	50307601	F	F
MNEc_2_10_50311638_BIEC2_122411	chr10	50311638	F	F
MNEc_2_10_50311801_BIEC2_122412	chr10	50311801	F	F
MNEc_2_10_50322599_BIEC2_122422	chr10	50322599	F	F
MNEc_2_10_50326303_BIEC2_122428	chr10	50326303	F	F
MNEc_2_10_50396777_BIEC2_122485	chr10	50396777	F	F
MNEc_2_10_50438338_BIEC2_122509	chr10	50438338	F	F
MNEc_2_10_50488856_BIEC2_122578	chr10	50488856	F	F
MNEc_2_10_50568992_BIEC2_122591	chr10	50568992	F	F
MNEc_2_10_50616799_BIEC2_122617	chr10	50616799	F	F
MNEc_2_10_50706164_BIEC2_122643	chr10	50706164	F	F
MNEc_2_10_50718975_BIEC2_122670	chr10	50718975	F	F
MNEc_2_10_50906354_BIEC2_122748	chr10	50906354	F	F
MNEc_2_10_50917618_BIEC2_122759	chr10	50917618	F	F
MNEc_2_10_50998042_BIEC2_122793	chr10	50998042	F	F
MNEc_2_10_50999915_BIEC2_122794	chr10	50999915	F	F
MNEc_2_10_51000982_BIEC2_122796	chr10	51000982	F	F
MNEc_2_10_51100177_BIEC2_122837	chr10	51100177	F	F
MNEc_2_10_51158555_BIEC2_122857	chr10	51158555	F	F
MNEc_2_10_51171586_BIEC2_122869	chr10	51171586	F	F
MNEc_2_10_51177588_BIEC2_122878	chr10	51177588	F	F
MNEc_2_10_51185837_BIEC2_122890	chr10	51185837	F	F
MNEc_2_10_51439185_BIEC2_123000	chr10	51439185	F	F
MNEc_2_10_51447198_BIEC2_123002	chr10	51447198	F	F
MNEc_2_10_51459737_BIEC2_123005	chr10	51459737	F	F
MNEc_2_10_51462778_BIEC2_123008	chr10	51462778	F	F
MNEc_2_10_51478705_BIEC2_123009	chr10	51478705	F	F
MNEc_2_10_51632202_BIEC2_123014	chr10	51632202	F	F
MNEc_2_10_51632387_BIEC2_123016	chr10	51632387	F	F
MNEc_2_10_51632756_BIEC2_123018	chr10	51632756	F	F
MNEc_2_10_51635757_BIEC2_123020	chr10	51635757	F	F
MNEc_2_10_51808199_BIEC2_123064	chr10	51808199	F	F
MNEc_2_10_51863018_BIEC2_123093	chr10	51863018	F	F
MNEc_2_10_51955811_BIEC2_123215	chr10	51955811	F	F
MNEc_2_10_51956429_BIEC2_123217	chr10	51956429	F	F
MNEc_2_10_51988773_BIEC2_123261	chr10	51988773	F	F
MNEc_2_10_51992712_BIEC2_123271	chr10	51992712	F	F
MNEc_2_10_52050687_BIEC2_123316	chr10	52050687	F	F
MNEc_2_10_52072034_BIEC2_123332	chr10	52072034	F	F
MNEc_2_10_52072347_BIEC2_123334	chr10	52072347	F	F
MNEc_2_10_52188059_BIEC2_123394	chr10	52188059	F	F
MNEc_2_10_52395397_BIEC2_123486	chr10	52395397	F	F
MNEc_2_10_52403179_BIEC2_123521	chr10	52403179	F	F
MNEc_2_10_52406608_BIEC2_123526	chr10	52406608	F	F
MNEc_2_10_52446292_BIEC2_123618	chr10	52446292	F	F
MNEc_2_10_52462625_BIEC2_123626	chr10	52462625	F	F
MNEc_2_10_52509356_BIEC2_123645	chr10	52509356	F	F
MNEc_2_10_52549569_BIEC2_123688	chr10	52549569	F	F
MNEc_2_10_52553026_BIEC2_123692	chr10	52553026	F	F
MNEc_2_10_52679706_BIEC2_123753	chr10	52679706	F	F
MNEc_2_10_52780347_BIEC2_123852	chr10	52780347	F	F
MNEc_2_10_52948258_BIEC2_123942	chr10	52948258	F	F
MNEc_2_10_52948382_BIEC2_123944	chr10	52948382	F	F
MNEc_2_10_52948522_BIEC2_123945	chr10	52948522	F	F
MNEc_2_10_52948677_BIEC2_123947	chr10	52948677	F	F
MNEc_2_10_52949299_BIEC2_123953	chr10	52949299	F	F
MNEc_2_10_52952466_BIEC2_123958	chr10	52952466	F	F
MNEc_2_10_52952804_BIEC2_123959	chr10	52952804	F	F
MNEc_2_10_53064597_BIEC2_124025	chr10	53064597	F	F
MNEc_2_10_53173737_BIEC2_124095	chr10	53173737	F	F
MNEc_2_10_53261091_BIEC2_124150	chr10	53261091	F	F
MNEc_2_10_53265107_BIEC2_124160	chr10	53265107	F	F
MNEc_2_10_53265604_BIEC2_124163	chr10	53265604	F	F
MNEc_2_10_53276524_BIEC2_124171	chr10	53276524	F	F
MNEc_2_10_53512483_BIEC2_124312	chr10	53512483	F	F
MNEc_2_10_53570894_BIEC2_124370	chr10	53570894	F	F
MNEc_2_10_53597552_BIEC2_124395	chr10	53597552	F	F
MNEc_2_10_53634435_BIEC2_124405	chr10	53634435	F	F
MNEc_2_10_53808057_BIEC2_124532	chr10	53808057	F	F
MNEc_2_10_53830445_BIEC2_124553	chr10	53830445	F	F
MNEc_2_10_53834304_BIEC2_124563	chr10	53834304	F	F
MNEc_2_10_53837679_BIEC2_124566	chr10	53837679	F	F
MNEc_2_10_53871522_BIEC2_124606	chr10	53871522	F	F
MNEc_2_10_53921836_BIEC2_124687	chr10	53921836	F	F
MNEc_2_10_53954931_BIEC2_124707	chr10	53954931	F	F
MNEc_2_10_53976398_BIEC2_124717	chr10	53976398	F	F
MNEc_2_10_53976531_BIEC2_124719	chr10	53976531	F	F
MNEc_2_10_53980185_BIEC2_124725	chr10	53980185	F	F
MNEc_2_10_53986352_BIEC2_124728	chr10	53986352	F	F
MNEc_2_10_54081155_BIEC2_124831	chr10	54081155	F	F
MNEc_2_10_54081305_BIEC2_124832	chr10	54081305	F	F
MNEc_2_10_54119297_BIEC2_124880	chr10	54119297	F	F
MNEc_2_10_54213566_BIEC2_124920	chr10	54213566	F	F
MNEc_2_10_54290827_BIEC2_124984	chr10	54290827	F	F
MNEc_2_10_54296464_BIEC2_124998	chr10	54296464	F	F
MNEc_2_10_54390376_BIEC2_125048	chr10	54390376	F	F
MNEc_2_10_54395498_BIEC2_125060	chr10	54395498	F	F
MNEc_2_10_54398554_BIEC2_125061	chr10	54398554	F	F
MNEc_2_10_54398569_BIEC2_125062	chr10	54398569	F	F
MNEc_2_10_54399237_BIEC2_125065	chr10	54399237	F	F
MNEc_2_10_54524398_BIEC2_125100	chr10	54524398	F	F
MNEc_2_10_54541826_BIEC2_125104	chr10	54541826	F	F
MNEc_2_10_54542375_BIEC2_125106	chr10	54542375	F	F
MNEc_2_10_54546017_BIEC2_125112	chr10	54546017	F	F
MNEc_2_10_54562836_BIEC2_125117	chr10	54562836	F	F
MNEc_2_10_54651405_BIEC2_125119	chr10	54651405	F	F
MNEc_2_10_54686862_BIEC2_125138	chr10	54686862	F	F
MNEc_2_10_54831255_BIEC2_125184	chr10	54831255	F	F
MNEc_2_10_54845402_BIEC2_125187	chr10	54845402	F	F
MNEc_2_10_54848777_BIEC2_125190	chr10	54848777	F	F
MNEc_2_10_54952571_BIEC2_125246	chr10	54952571	F	F
MNEc_2_10_54952708_BIEC2_125247	chr10	54952708	F	F
MNEc_2_10_55029188_BIEC2_125294	chr10	55029188	F	F
MNEc_2_10_55036325_BIEC2_125297	chr10	55036325	F	F
MNEc_2_10_55036396_BIEC2_125298	chr10	55036396	F	F
MNEc_2_10_55064596_BIEC2_125338	chr10	55064596	F	F
MNEc_2_10_55088453_BIEC2_125362	chr10	55088453	F	F
MNEc_2_10_55129832_BIEC2_125385	chr10	55129832	F	F
MNEc_2_10_55129922_BIEC2_125386	chr10	55129922	F	F
MNEc_2_10_55132376_BIEC2_125387	chr10	55132376	F	F
MNEc_2_10_55250467_BIEC2_125429	chr10	55250467	F	F
MNEc_2_10_55251248_BIEC2_125432	chr10	55251248	F	F
MNEc_2_10_55411293_BIEC2_125476	chr10	55411293	F	F
MNEc_2_10_55447041_BIEC2_125501	chr10	55447041	F	F
MNEc_2_10_55447049_BIEC2_125502	chr10	55447049	F	F
MNEc_2_10_55447128_BIEC2_125503	chr10	55447128	F	F
MNEc_2_10_55501695_BIEC2_125538	chr10	55501695	F	F
MNEc_2_10_55575458_BIEC2_125628	chr10	55575458	F	F
MNEc_2_10_55613894_BIEC2_125637	chr10	55613894	F	F
MNEc_2_10_55672882_BIEC2_125649	chr10	55672882	F	F
MNEc_2_10_55773299_BIEC2_125662	chr10	55773299	F	F
MNEc_2_10_55785621_BIEC2_125663	chr10	55785621	F	F
MNEc_2_10_55845129_BIEC2_125674	chr10	55845129	F	F
MNEc_2_10_55925619_BIEC2_125676	chr10	55925619	F	F
MNEc_2_10_55940532_BIEC2_125683	chr10	55940532	F	F
MNEc_2_10_56080822_BIEC2_125688	chr10	56080822	F	F
MNEc_2_10_56124186_BIEC2_125691	chr10	56124186	F	F
MNEc_2_10_56158648_BIEC2_125693	chr10	56158648	F	F
MNEc_2_10_56199129_BIEC2_125700	chr10	56199129	F	F
MNEc_2_10_56240487_BIEC2_125703	chr10	56240487	F	F
MNEc_2_10_56241893_BIEC2_125704	chr10	56241893	F	F
MNEc_2_10_56265714_BIEC2_125707	chr10	56265714	F	F
MNEc_2_10_56271505_BIEC2_125708	chr10	56271505	F	F
MNEc_2_10_56308621_BIEC2_125714	chr10	56308621	F	F
MNEc_2_10_56308988_BIEC2_125716	chr10	56308988	F	F
MNEc_2_10_56318764_BIEC2_125719	chr10	56318764	F	F
MNEc_2_10_56318907_BIEC2_125720	chr10	56318907	F	F
MNEc_2_10_56336821_BIEC2_125722	chr10	56336821	F	F
MNEc_2_10_56361961_BIEC2_125723	chr10	56361961	F	F
MNEc_2_10_56393514_BIEC2_125729	chr10	56393514	F	F
MNEc_2_10_56619102_BIEC2_125757	chr10	56619102	F	F
MNEc_2_10_56663287_BIEC2_125769	chr10	56663287	F	F
MNEc_2_10_56872298_BIEC2_125787	chr10	56872298	F	F
MNEc_2_10_56874995_BIEC2_125789	chr10	56874995	F	F
MNEc_2_10_56882601_BIEC2_125796	chr10	56882601	F	F
MNEc_2_10_56923788_BIEC2_125813	chr10	56923788	F	F
MNEc_2_10_56940702_BIEC2_125824	chr10	56940702	F	F
MNEc_2_10_57004571_BIEC2_125859	chr10	57004571	F	F
MNEc_2_10_57080222_BIEC2_125889	chr10	57080222	F	F
MNEc_2_10_57107314_BIEC2_125911	chr10	57107314	F	F
MNEc_2_10_57107338_BIEC2_125912	chr10	57107338	F	F
MNEc_2_10_57205554_BIEC2_125959	chr10	57205554	F	F
MNEc_2_10_57206041_BIEC2_125960	chr10	57206041	F	F
MNEc_2_10_57221653_BIEC2_125973	chr10	57221653	F	F
MNEc_2_10_57247245_BIEC2_125982	chr10	57247245	F	F
MNEc_2_10_57344737_BIEC2_126041	chr10	57344737	F	F
MNEc_2_10_57344835_BIEC2_126042	chr10	57344835	F	F
MNEc_2_10_57454573_BIEC2_126125	chr10	57454573	F	F
MNEc_2_10_57588533_BIEC2_126193	chr10	57588533	F	F
MNEc_2_10_57633569_BIEC2_126211	chr10	57633569	F	F
MNEc_2_10_57643845_BIEC2_126217	chr10	57643845	F	F
MNEc_2_10_57728851_BIEC2_126256	chr10	57728851	F	F
MNEc_2_10_57735928_BIEC2_126261	chr10	57735928	F	F
MNEc_2_10_57791386_BIEC2_126283	chr10	57791386	F	F
MNEc_2_10_57970815_BIEC2_126355	chr10	57970815	F	F
MNEc_2_10_58151066_BIEC2_126449	chr10	58151066	F	F
MNEc_2_10_58308734_BIEC2_126549	chr10	58308734	F	F
MNEc_2_10_58322911_BIEC2_126570	chr10	58322911	F	F
MNEc_2_10_58414631_BIEC2_126599	chr10	58414631	F	F
MNEc_2_10_58435267_BIEC2_126605	chr10	58435267	F	F
MNEc_2_10_58479353_BIEC2_126613	chr10	58479353	F	F
MNEc_2_10_58505938_BIEC2_126615	chr10	58505938	F	F
MNEc_2_10_58519527_BIEC2_126618	chr10	58519527	F	F
MNEc_2_10_58736515_BIEC2_126635	chr10	58736515	F	F
MNEc_2_10_58740276_BIEC2_126637	chr10	58740276	F	F
MNEc_2_10_58765139_BIEC2_126642	chr10	58765139	F	F
MNEc_2_10_58791473_BIEC2_126670	chr10	58791473	F	F
MNEc_2_10_58846254_BIEC2_126698	chr10	58846254	F	F
MNEc_2_10_58857831_BIEC2_126701	chr10	58857831	F	F
MNEc_2_10_58896669_BIEC2_126722	chr10	58896669	F	F
MNEc_2_10_58909591_BIEC2_126732	chr10	58909591	F	F
MNEc_2_10_58960871_BIEC2_126757	chr10	58960871	F	F
MNEc_2_10_58961242_BIEC2_126758	chr10	58961242	F	F
MNEc_2_10_58990918_BIEC2_126780	chr10	58990918	F	F
MNEc_2_10_58997563_BIEC2_126791	chr10	58997563	F	F
MNEc_2_10_59000177_BIEC2_126799	chr10	59000177	F	F
MNEc_2_10_59000339_BIEC2_126800	chr10	59000339	F	F
MNEc_2_10_59022414_BIEC2_126835	chr10	59022414	F	F
MNEc_2_10_59025827_BIEC2_126851	chr10	59025827	F	F
MNEc_2_10_59055454_BIEC2_126875	chr10	59055454	F	F
MNEc_2_10_59059229_BIEC2_126885	chr10	59059229	F	F
MNEc_2_10_59059319_BIEC2_126886	chr10	59059319	F	F
MNEc_2_10_59059572_BIEC2_126889	chr10	59059572	F	F
MNEc_2_10_59154401_BIEC2_126953	chr10	59154401	F	F
MNEc_2_10_59236928_BIEC2_126991	chr10	59236928	F	F
MNEc_2_10_59311692_BIEC2_127060	chr10	59311692	F	F
MNEc_2_10_59402811_BIEC2_127132	chr10	59402811	F	F
MNEc_2_10_59650221_BIEC2_127299	chr10	59650221	F	F
MNEc_2_10_59651974_BIEC2_127304	chr10	59651974	F	F
MNEc_2_10_59654176_BIEC2_127310	chr10	59654176	F	F
MNEc_2_10_59829237_BIEC2_127377	chr10	59829237	F	F
MNEc_2_10_59900373_BIEC2_127422	chr10	59900373	F	F
MNEc_2_10_59930037_BIEC2_127454	chr10	59930037	F	F
MNEc_2_10_59943103_BIEC2_127472	chr10	59943103	F	F
MNEc_2_10_59973658_BIEC2_127492	chr10	59973658	F	F
MNEc_2_10_59976366_BIEC2_127496	chr10	59976366	F	F
MNEc_2_10_59976633_BIEC2_127498	chr10	59976633	F	F
MNEc_2_10_60021604_BIEC2_127524	chr10	60021604	F	F
MNEc_2_10_60103908_BIEC2_127566	chr10	60103908	F	F
MNEc_2_10_60107752_BIEC2_127569	chr10	60107752	F	F
MNEc_2_10_60166317_BIEC2_127595	chr10	60166317	F	F
MNEc_2_10_60198447_BIEC2_127616	chr10	60198447	F	F
MNEc_2_10_60209959_BIEC2_127624	chr10	60209959	F	F
MNEc_2_10_60219707_BIEC2_127629	chr10	60219707	F	F
MNEc_2_10_60356555_BIEC2_127670	chr10	60356555	F	F
MNEc_2_10_60425006_BIEC2_127691	chr10	60425006	F	F
MNEc_2_10_60510776_BIEC2_127730	chr10	60510776	F	F
MNEc_2_10_60511069_BIEC2_127732	chr10	60511069	F	F
MNEc_2_10_60512448_BIEC2_127733	chr10	60512448	F	F
MNEc_2_10_60537084_BIEC2_127745	chr10	60537084	F	F
MNEc_2_10_60581944_BIEC2_127765	chr10	60581944	F	F
MNEc_2_10_60586283_BIEC2_127768	chr10	60586283	F	F
MNEc_2_10_60793983_BIEC2_127818	chr10	60793983	F	F
MNEc_2_10_60897624_BIEC2_127850	chr10	60897624	F	F
MNEc_2_10_61010915_BIEC2_127898	chr10	61010915	F	F
MNEc_2_10_61120796_BIEC2_127940	chr10	61120796	F	F
MNEc_2_10_61186648_BIEC2_127963	chr10	61186648	F	F
MNEc_2_10_61303629_BIEC2_128005	chr10	61303629	F	F
MNEc_2_10_61308556_BIEC2_128008	chr10	61308556	F	F
MNEc_2_10_61311323_BIEC2_128009	chr10	61311323	F	F
MNEc_2_10_61311446_BIEC2_128010	chr10	61311446	F	F
MNEc_2_10_61393606_BIEC2_128021	chr10	61393606	F	F
MNEc_2_10_61475154_BIEC2_128046	chr10	61475154	F	F
MNEc_2_10_61482805_BIEC2_128052	chr10	61482805	F	F
MNEc_2_10_61483278_BIEC2_128055	chr10	61483278	F	F
MNEc_2_10_61512994_BIEC2_128068	chr10	61512994	F	F
MNEc_2_10_61514111_BIEC2_128070	chr10	61514111	F	F
MNEc_2_10_61625591_BIEC2_128143	chr10	61625591	F	F
MNEc_2_10_61657358_BIEC2_128171	chr10	61657358	F	F
MNEc_2_10_61666135_BIEC2_128193	chr10	61666135	F	F
MNEc_2_10_61737031_BIEC2_128234	chr10	61737031	F	F
MNEc_2_10_61852414_BIEC2_128292	chr10	61852414	F	F
MNEc_2_10_61885086_BIEC2_128312	chr10	61885086	F	F
MNEc_2_10_61967746_BIEC2_128336	chr10	61967746	F	F
MNEc_2_10_62121939_BIEC2_128378	chr10	62121939	F	F
MNEc_2_10_62180726_BIEC2_128398	chr10	62180726	F	F
MNEc_2_10_62220828_BIEC2_128431	chr10	62220828	F	F
MNEc_2_10_62229438_BIEC2_128443	chr10	62229438	F	F
MNEc_2_10_62230013_BIEC2_128446	chr10	62230013	F	F
MNEc_2_10_62261116_BIEC2_128464	chr10	62261116	F	F
MNEc_2_10_62261181_BIEC2_128465	chr10	62261181	F	F
MNEc_2_10_62294832_BIEC2_128489	chr10	62294832	F	F
MNEc_2_10_62431791_BIEC2_128574	chr10	62431791	F	F
MNEc_2_10_62433633_BIEC2_128575	chr10	62433633	F	F
MNEc_2_10_62437286_BIEC2_128576	chr10	62437286	F	F
MNEc_2_10_62458689_BIEC2_128588	chr10	62458689	F	F
MNEc_2_10_62462558_BIEC2_128592	chr10	62462558	F	F
MNEc_2_10_62502128_BIEC2_128636	chr10	62502128	F	F
MNEc_2_10_62568078_BIEC2_128670	chr10	62568078	F	F
MNEc_2_10_62634899_BIEC2_128691	chr10	62634899	F	F
MNEc_2_10_62646185_BIEC2_128697	chr10	62646185	F	F
MNEc_2_10_62718582_BIEC2_128743	chr10	62718582	F	F
MNEc_2_10_62882292_BIEC2_128797	chr10	62882292	F	F
MNEc_2_10_62882512_BIEC2_128798	chr10	62882512	F	F
MNEc_2_10_62904471_BIEC2_128802	chr10	62904471	F	F
MNEc_2_10_62909195_BIEC2_128804	chr10	62909195	F	F
MNEc_2_10_63027329_BIEC2_128812	chr10	63027329	F	F
MNEc_2_10_63037361_BIEC2_128814	chr10	63037361	F	F
MNEc_2_10_63037882_BIEC2_128817	chr10	63037882	F	F
MNEc_2_10_63041309_BIEC2_128819	chr10	63041309	F	F
MNEc_2_10_63140464_BIEC2_128848	chr10	63140464	F	F
MNEc_2_10_63147236_BIEC2_128859	chr10	63147236	F	F
MNEc_2_10_63246516_BIEC2_128932	chr10	63246516	F	F
MNEc_2_10_63356533_BIEC2_128974	chr10	63356533	F	F
MNEc_2_10_63373779_BIEC2_128991	chr10	63373779	F	F
MNEc_2_10_63490333_BIEC2_129063	chr10	63490333	F	F
MNEc_2_10_63490382_BIEC2_129064	chr10	63490382	F	F
MNEc_2_10_63527581_BIEC2_129085	chr10	63527581	F	F
MNEc_2_10_63571079_BIEC2_129116	chr10	63571079	F	F
MNEc_2_10_63591782_BIEC2_129127	chr10	63591782	F	F
MNEc_2_10_63642721_BIEC2_129158	chr10	63642721	F	F
MNEc_2_10_63646291_BIEC2_129175	chr10	63646291	F	F
MNEc_2_10_63750802_BIEC2_129226	chr10	63750802	F	F
MNEc_2_10_63866444_BIEC2_129296	chr10	63866444	F	F
MNEc_2_10_63972554_BIEC2_129416	chr10	63972554	F	F
MNEc_2_10_64025852_BIEC2_129452	chr10	64025852	F	F
MNEc_2_10_64026151_BIEC2_129455	chr10	64026151	F	F
MNEc_2_10_64072595_BIEC2_129492	chr10	64072595	F	F
MNEc_2_10_64200744_BIEC2_129579	chr10	64200744	F	F
MNEc_2_10_64203886_BIEC2_129582	chr10	64203886	F	F
MNEc_2_10_64203939_BIEC2_129584	chr10	64203939	F	F
MNEc_2_10_64258557_BIEC2_129635	chr10	64258557	F	F
MNEc_2_10_64276493_BIEC2_129643	chr10	64276493	F	F
MNEc_2_10_64343194_BIEC2_129680	chr10	64343194	F	F
MNEc_2_10_64347819_BIEC2_129684	chr10	64347819	F	F
MNEc_2_10_64419079_BIEC2_129726	chr10	64419079	F	F
MNEc_2_10_64449937_BIEC2_129738	chr10	64449937	F	F
MNEc_2_10_64469963_BIEC2_129758	chr10	64469963	F	F
MNEc_2_10_64482769_BIEC2_129789	chr10	64482769	F	F
MNEc_2_10_64482789_BIEC2_129790	chr10	64482789	F	F
MNEc_2_10_64535031_BIEC2_129833	chr10	64535031	F	F
MNEc_2_10_64589149_BIEC2_129847	chr10	64589149	F	F
MNEc_2_10_64725003_BIEC2_129916	chr10	64725003	F	F
MNEc_2_10_64743234_BIEC2_129923	chr10	64743234	F	F
MNEc_2_10_64882527_BIEC2_129967	chr10	64882527	F	F
MNEc_2_10_64884377_BIEC2_129974	chr10	64884377	F	F
MNEc_2_10_64961711_BIEC2_130013	chr10	64961711	F	F
MNEc_2_10_65065079_BIEC2_130060	chr10	65065079	F	F
MNEc_2_10_65076157_BIEC2_130061	chr10	65076157	F	F
MNEc_2_10_65076165_BIEC2_130062	chr10	65076165	F	F
MNEc_2_10_65101123_BIEC2_130065	chr10	65101123	F	F
MNEc_2_10_65108605_BIEC2_130068	chr10	65108605	F	F
MNEc_2_10_65112164_BIEC2_130069	chr10	65112164	F	F
MNEc_2_10_65113669_BIEC2_130071	chr10	65113669	F	F
MNEc_2_10_65113747_BIEC2_130072	chr10	65113747	F	F
MNEc_2_10_65167181_BIEC2_130075	chr10	65167181	F	F
MNEc_2_10_65199728_BIEC2_130082	chr10	65199728	F	F
MNEc_2_10_65229617_BIEC2_130097	chr10	65229617	F	F
MNEc_2_10_65287812_BIEC2_130102	chr10	65287812	F	F
MNEc_2_10_65304239_BIEC2_130103	chr10	65304239	F	F
MNEc_2_10_65342158_BIEC2_130106	chr10	65342158	F	F
MNEc_2_10_65574831_BIEC2_130131	chr10	65574831	F	F
MNEc_2_10_65899351_BIEC2_130164	chr10	65899351	F	F
MNEc_2_10_65935412_BIEC2_130167	chr10	65935412	F	F
MNEc_2_10_65935851_BIEC2_130168	chr10	65935851	F	F
MNEc_2_10_65978018_BIEC2_130172	chr10	65978018	F	F
MNEc_2_10_65998192_BIEC2_130174	chr10	65998192	F	F
MNEc_2_10_66059905_BIEC2_130181	chr10	66059905	F	F
MNEc_2_10_66065259_BIEC2_130184	chr10	66065259	F	F
MNEc_2_10_66186282_BIEC2_130195	chr10	66186282	F	F
MNEc_2_10_66208576_BIEC2_130199	chr10	66208576	F	F
MNEc_2_10_66273123_BIEC2_130209	chr10	66273123	F	F
MNEc_2_10_66277756_BIEC2_130210	chr10	66277756	F	F
MNEc_2_10_66315551_BIEC2_130212	chr10	66315551	F	F
MNEc_2_10_66326987_BIEC2_130213	chr10	66326987	F	F
MNEc_2_10_66338886_BIEC2_130222	chr10	66338886	F	F
MNEc_2_10_66461613_BIEC2_130233	chr10	66461613	F	F
MNEc_2_10_66583618_BIEC2_130241	chr10	66583618	F	F
MNEc_2_10_66645288_BIEC2_130250	chr10	66645288	F	F
MNEc_2_10_66655174_BIEC2_130257	chr10	66655174	F	F
MNEc_2_10_66668304_BIEC2_130258	chr10	66668304	F	F
MNEc_2_10_66668431_BIEC2_130259	chr10	66668431	F	F
MNEc_2_10_66673464_BIEC2_130265	chr10	66673464	F	F
MNEc_2_10_66933853_BIEC2_130293	chr10	66933853	F	F
MNEc_2_10_66947134_BIEC2_130295	chr10	66947134	F	F
MNEc_2_10_66961145_BIEC2_130298	chr10	66961145	F	F
MNEc_2_10_66964371_BIEC2_130301	chr10	66964371	F	F
MNEc_2_10_66970911_BIEC2_130304	chr10	66970911	F	F
MNEc_2_10_67062288_BIEC2_130319	chr10	67062288	F	F
MNEc_2_10_67076988_BIEC2_130326	chr10	67076988	F	F
MNEc_2_10_67125443_BIEC2_130344	chr10	67125443	F	F
MNEc_2_10_67172683_BIEC2_130352	chr10	67172683	F	F
MNEc_2_10_67217046_BIEC2_130363	chr10	67217046	F	F
MNEc_2_10_67266008_BIEC2_130375	chr10	67266008	F	F
MNEc_2_10_67332691_BIEC2_130383	chr10	67332691	F	F
MNEc_2_10_67343978_BIEC2_130386	chr10	67343978	F	F
MNEc_2_10_67349022_BIEC2_130392	chr10	67349022	F	F
MNEc_2_10_67390785_BIEC2_130396	chr10	67390785	F	F
MNEc_2_10_67499359_BIEC2_130400	chr10	67499359	F	F
MNEc_2_10_67503573_BIEC2_130404	chr10	67503573	F	F
MNEc_2_10_67512852_BIEC2_130408	chr10	67512852	F	F
MNEc_2_10_67731804_BIEC2_130450	chr10	67731804	F	F
MNEc_2_10_67796227_BIEC2_130457	chr10	67796227	F	F
MNEc_2_10_67807501_BIEC2_130463	chr10	67807501	F	F
MNEc_2_10_67807857_BIEC2_130468	chr10	67807857	F	F
MNEc_2_10_67812623_BIEC2_130475	chr10	67812623	F	F
MNEc_2_10_67925638_BIEC2_130499	chr10	67925638	F	F
MNEc_2_10_67948974_BIEC2_130504	chr10	67948974	F	F
MNEc_2_10_67949502_BIEC2_130505	chr10	67949502	F	F
MNEc_2_10_68070331_BIEC2_130518	chr10	68070331	F	F
MNEc_2_10_68122405_BIEC2_130545	chr10	68122405	F	F
MNEc_2_10_68122513_BIEC2_130546	chr10	68122513	F	F
MNEc_2_10_68128269_BIEC2_130559	chr10	68128269	F	F
MNEc_2_10_68150825_BIEC2_130564	chr10	68150825	F	F
MNEc_2_10_68163028_BIEC2_130569	chr10	68163028	F	F
MNEc_2_10_68201953_BIEC2_130576	chr10	68201953	F	F
MNEc_2_10_68345402_BIEC2_130607	chr10	68345402	F	F
MNEc_2_10_68348707_BIEC2_130611	chr10	68348707	F	F
MNEc_2_10_68348885_BIEC2_130613	chr10	68348885	F	F
MNEc_2_10_68392589_BIEC2_130616	chr10	68392589	F	F
MNEc_2_10_68407608_BIEC2_130623	chr10	68407608	F	F
MNEc_2_10_68521179_BIEC2_130637	chr10	68521179	F	F
MNEc_2_10_68527676_BIEC2_130644	chr10	68527676	F	F
MNEc_2_10_68540959_BIEC2_130647	chr10	68540959	F	F
MNEc_2_10_68645672_BIEC2_130663	chr10	68645672	F	F
MNEc_2_10_68771159_BIEC2_130681	chr10	68771159	F	F
MNEc_2_10_68799261_BIEC2_130684	chr10	68799261	F	F
MNEc_2_10_68847018_BIEC2_130696	chr10	68847018	F	F
MNEc_2_10_68850718_BIEC2_130698	chr10	68850718	F	F
MNEc_2_10_68870879_BIEC2_130702	chr10	68870879	F	F
MNEc_2_10_68885498_BIEC2_130704	chr10	68885498	F	F
MNEc_2_10_68926881_BIEC2_130715	chr10	68926881	F	F
MNEc_2_10_69091035_BIEC2_130738	chr10	69091035	F	F
MNEc_2_10_69104691_BIEC2_130739	chr10	69104691	F	F
MNEc_2_10_69110606_BIEC2_130741	chr10	69110606	F	F
MNEc_2_10_69125778_BIEC2_130748	chr10	69125778	F	F
MNEc_2_10_69336129_BIEC2_130757	chr10	69336129	F	F
MNEc_2_10_69355898_BIEC2_130760	chr10	69355898	F	F
MNEc_2_10_69362131_BIEC2_130766	chr10	69362131	F	F
MNEc_2_10_69413991_BIEC2_130774	chr10	69413991	F	F
MNEc_2_10_69500953_BIEC2_130781	chr10	69500953	F	F
MNEc_2_10_69514973_BIEC2_130784	chr10	69514973	F	F
MNEc_2_10_69611034_BIEC2_130792	chr10	69611034	F	F
MNEc_2_10_69808832_BIEC2_130798	chr10	69808832	F	F
MNEc_2_10_69819721_BIEC2_130802	chr10	69819721	F	F
MNEc_2_10_69824167_BIEC2_130806	chr10	69824167	F	F
MNEc_2_10_69826444_BIEC2_130807	chr10	69826444	F	F
MNEc_2_10_69826493_BIEC2_130808	chr10	69826493	F	F
MNEc_2_10_69837292_BIEC2_130825	chr10	69837292	F	F
MNEc_2_10_69842833_BIEC2_130827	chr10	69842833	F	F
MNEc_2_10_69843077_BIEC2_130828	chr10	69843077	F	F
MNEc_2_10_69846497_BIEC2_130829	chr10	69846497	F	F
MNEc_2_10_69846899_BIEC2_130831	chr10	69846899	F	F
MNEc_2_10_70015639_BIEC2_130862	chr10	70015639	F	F
MNEc_2_10_70064754_BIEC2_130869	chr10	70064754	F	F
MNEc_2_10_70162613_BIEC2_130876	chr10	70162613	F	F
MNEc_2_10_70245511_BIEC2_130888	chr10	70245511	F	F
MNEc_2_10_70278029_BIEC2_130896	chr10	70278029	F	F
MNEc_2_10_70278303_BIEC2_130897	chr10	70278303	F	F
MNEc_2_10_70308669_BIEC2_130908	chr10	70308669	F	F
MNEc_2_10_70365869_BIEC2_130915	chr10	70365869	F	F
MNEc_2_10_70369934_BIEC2_130917	chr10	70369934	F	F
MNEc_2_10_70506856_BIEC2_130934	chr10	70506856	F	F
MNEc_2_10_70527577_BIEC2_130937	chr10	70527577	F	F
MNEc_2_10_70531397_BIEC2_130939	chr10	70531397	F	F
MNEc_2_10_70693025_BIEC2_130960	chr10	70693025	F	F
MNEc_2_10_70757022_BIEC2_130965	chr10	70757022	F	F
MNEc_2_10_70837332_BIEC2_130968	chr10	70837332	F	F
MNEc_2_10_70841417_BIEC2_130971	chr10	70841417	F	F
MNEc_2_10_70843776_BIEC2_130976	chr10	70843776	F	F
MNEc_2_10_70879815_BIEC2_130981	chr10	70879815	F	F
MNEc_2_10_70880219_BIEC2_130986	chr10	70880219	F	F
MNEc_2_10_71141944_BIEC2_131008	chr10	71141944	F	F
MNEc_2_10_71222335_BIEC2_131010	chr10	71222335	F	F
MNEc_2_10_71359936_BIEC2_131017	chr10	71359936	F	F
MNEc_2_10_71390386_BIEC2_131027	chr10	71390386	F	F
MNEc_2_10_71399128_BIEC2_131031	chr10	71399128	F	F
MNEc_2_10_71477899_BIEC2_131039	chr10	71477899	F	F
MNEc_2_10_71484152_BIEC2_131042	chr10	71484152	F	F
MNEc_2_10_71579662_BIEC2_131044	chr10	71579662	F	F
MNEc_2_10_71725767_BIEC2_131055	chr10	71725767	F	F
MNEc_2_10_71742514_BIEC2_131063	chr10	71742514	F	F
MNEc_2_10_71766565_BIEC2_131081	chr10	71766565	F	F
MNEc_2_10_71785389_BIEC2_131089	chr10	71785389	F	F
MNEc_2_10_71785465_BIEC2_131093	chr10	71785465	F	F
MNEc_2_10_71785854_BIEC2_131097	chr10	71785854	F	F
MNEc_2_10_71839173_BIEC2_131105	chr10	71839173	F	F
MNEc_2_10_71842261_BIEC2_131107	chr10	71842261	F	F
MNEc_2_10_71842443_BIEC2_131108	chr10	71842443	F	F
MNEc_2_10_71846827_BIEC2_131117	chr10	71846827	F	F
MNEc_2_10_71846942_BIEC2_131120	chr10	71846942	F	F
MNEc_2_10_71853146_BIEC2_131123	chr10	71853146	F	F
MNEc_2_10_72160236_BIEC2_131155	chr10	72160236	F	F
MNEc_2_10_72183351_BIEC2_131158	chr10	72183351	F	F
MNEc_2_10_72186888_BIEC2_131164	chr10	72186888	F	F
MNEc_2_10_72243408_BIEC2_131173	chr10	72243408	F	F
MNEc_2_10_72307543_BIEC2_131186	chr10	72307543	F	F
MNEc_2_10_72404269_BIEC2_131194	chr10	72404269	F	F
MNEc_2_10_72425238_BIEC2_131197	chr10	72425238	F	F
MNEc_2_10_72425322_BIEC2_131198	chr10	72425322	F	F
MNEc_2_10_72425567_BIEC2_131200	chr10	72425567	F	F
MNEc_2_10_72429292_BIEC2_131204	chr10	72429292	F	F
MNEc_2_10_72540454_BIEC2_131209	chr10	72540454	F	F
MNEc_2_10_72563594_BIEC2_131216	chr10	72563594	F	F
MNEc_2_10_72566797_BIEC2_131218	chr10	72566797	F	F
MNEc_2_10_72683677_BIEC2_131237	chr10	72683677	F	F
MNEc_2_10_72749112_BIEC2_131242	chr10	72749112	F	F
MNEc_2_10_72788639_BIEC2_131250	chr10	72788639	F	F
MNEc_2_10_72814847_BIEC2_131259	chr10	72814847	F	F
MNEc_2_10_72880482_BIEC2_131267	chr10	72880482	F	F
MNEc_2_10_72884343_BIEC2_131268	chr10	72884343	F	F
MNEc_2_10_73000129_BIEC2_131275	chr10	73000129	F	F
MNEc_2_10_73024992_BIEC2_131279	chr10	73024992	F	F
MNEc_2_10_73027463_BIEC2_131281	chr10	73027463	F	F
MNEc_2_10_73028404_BIEC2_131283	chr10	73028404	F	F
MNEc_2_10_73028535_BIEC2_131285	chr10	73028535	F	F
MNEc_2_10_73097146_BIEC2_131294	chr10	73097146	F	F
MNEc_2_10_73172265_BIEC2_131302	chr10	73172265	F	F
MNEc_2_10_73509922_BIEC2_131326	chr10	73509922	F	F
MNEc_2_10_73519259_BIEC2_131327	chr10	73519259	F	F
MNEc_2_10_73519496_BIEC2_131328	chr10	73519496	F	F
MNEc_2_10_73530915_BIEC2_131329	chr10	73530915	F	F
MNEc_2_10_73629937_BIEC2_131338	chr10	73629937	F	F
MNEc_2_10_73663178_BIEC2_131343	chr10	73663178	F	F
MNEc_2_10_73671013_BIEC2_131346	chr10	73671013	F	F
MNEc_2_10_73685928_BIEC2_131352	chr10	73685928	F	F
MNEc_2_10_73702117_BIEC2_131355	chr10	73702117	F	F
MNEc_2_10_73716999_BIEC2_131359	chr10	73716999	F	F
MNEc_2_10_73796346_BIEC2_131371	chr10	73796346	F	F
MNEc_2_10_73872083_BIEC2_131381	chr10	73872083	F	F
MNEc_2_10_73976215_BIEC2_131392	chr10	73976215	F	F
MNEc_2_10_74087113_BIEC2_131396	chr10	74087113	F	F
MNEc_2_10_74133578_BIEC2_131398	chr10	74133578	F	F
MNEc_2_10_74368825_BIEC2_131431	chr10	74368825	F	F
MNEc_2_10_74441469_BIEC2_131440	chr10	74441469	F	F
MNEc_2_10_74441558_BIEC2_131442	chr10	74441558	F	F
MNEc_2_10_74441799_BIEC2_131444	chr10	74441799	F	F
MNEc_2_10_74603695_BIEC2_131471	chr10	74603695	F	F
MNEc_2_10_74604126_BIEC2_131472	chr10	74604126	F	F
MNEc_2_10_74657772_BIEC2_131486	chr10	74657772	F	F
MNEc_2_10_74696969_BIEC2_131492	chr10	74696969	F	F
MNEc_2_10_74741635_BIEC2_131496	chr10	74741635	F	F
MNEc_2_10_74745283_BIEC2_131497	chr10	74745283	F	F
MNEc_2_10_74774035_BIEC2_131498	chr10	74774035	F	F
MNEc_2_10_74785318_BIEC2_131501	chr10	74785318	F	F
MNEc_2_10_74827046_BIEC2_131504	chr10	74827046	F	F
MNEc_2_10_74827115_BIEC2_131505	chr10	74827115	F	F
MNEc_2_10_74847427_BIEC2_131509	chr10	74847427	F	F
MNEc_2_10_74942096_BIEC2_131518	chr10	74942096	F	F
MNEc_2_10_74994532_BIEC2_131521	chr10	74994532	F	F
MNEc_2_10_75011754_BIEC2_131522	chr10	75011754	F	F
MNEc_2_10_75119223_BIEC2_131537	chr10	75119223	F	F
MNEc_2_10_75180683_BIEC2_131550	chr10	75180683	F	F
MNEc_2_10_75234428_BIEC2_131560	chr10	75234428	F	F
MNEc_2_10_75235811_BIEC2_131562	chr10	75235811	F	F
MNEc_2_10_75236194_BIEC2_131563	chr10	75236194	F	F
MNEc_2_10_75256663_BIEC2_131569	chr10	75256663	F	F
MNEc_2_10_75277588_BIEC2_131572	chr10	75277588	F	F
MNEc_2_10_75421031_BIEC2_131589	chr10	75421031	F	F
MNEc_2_10_75421697_BIEC2_131591	chr10	75421697	F	F
MNEc_2_10_75423074_BIEC2_131594	chr10	75423074	F	F
MNEc_2_10_75459819_BIEC2_131605	chr10	75459819	F	F
MNEc_2_10_75515242_BIEC2_131620	chr10	75515242	F	F
MNEc_2_10_75641008_BIEC2_131633	chr10	75641008	F	F
MNEc_2_10_75662064_BIEC2_131640	chr10	75662064	F	F
MNEc_2_10_75743982_BIEC2_131655	chr10	75743982	F	F
MNEc_2_10_75752415_BIEC2_131667	chr10	75752415	F	F
MNEc_2_10_75780109_BIEC2_131671	chr10	75780109	F	F
MNEc_2_10_75801698_BIEC2_131672	chr10	75801698	F	F
MNEc_2_10_75850132_BIEC2_131680	chr10	75850132	F	F
MNEc_2_10_75944186_BIEC2_131695	chr10	75944186	F	F
MNEc_2_10_76029367_BIEC2_131713	chr10	76029367	F	F
MNEc_2_10_76042993_BIEC2_131721	chr10	76042993	F	F
MNEc_2_10_76110965_BIEC2_131741	chr10	76110965	F	F
MNEc_2_10_76139103_BIEC2_131743	chr10	76139103	F	F
MNEc_2_10_76143748_BIEC2_131745	chr10	76143748	F	F
MNEc_2_10_76165702_BIEC2_131748	chr10	76165702	F	F
MNEc_2_10_76237821_BIEC2_131753	chr10	76237821	F	F
MNEc_2_10_76241798_BIEC2_131754	chr10	76241798	F	F
MNEc_2_10_76277198_BIEC2_131762	chr10	76277198	F	F
MNEc_2_10_76307977_BIEC2_131766	chr10	76307977	F	F
MNEc_2_10_76358186_BIEC2_131779	chr10	76358186	F	F
MNEc_2_10_76407878_BIEC2_131793	chr10	76407878	F	F
MNEc_2_10_76477688_BIEC2_131802	chr10	76477688	F	F
MNEc_2_10_76584121_BIEC2_131814	chr10	76584121	F	F
MNEc_2_10_76669065_BIEC2_131849	chr10	76669065	F	F
MNEc_2_10_76735207_BIEC2_131860	chr10	76735207	F	F
MNEc_2_10_76887404_BIEC2_131870	chr10	76887404	F	F
MNEc_2_10_76887748_BIEC2_131871	chr10	76887748	F	F
MNEc_2_10_76926428_BIEC2_131882	chr10	76926428	F	F
MNEc_2_10_76966559_BIEC2_131899	chr10	76966559	F	F
MNEc_2_10_76977528_BIEC2_131907	chr10	76977528	F	F
MNEc_2_10_77011124_BIEC2_131922	chr10	77011124	F	F
MNEc_2_10_77177639_BIEC2_131949	chr10	77177639	F	F
MNEc_2_10_77332183_BIEC2_131988	chr10	77332183	F	F
MNEc_2_10_77335514_BIEC2_131993	chr10	77335514	F	F
MNEc_2_10_77369899_BIEC2_132007	chr10	77369899	F	F
MNEc_2_10_77463159_BIEC2_132019	chr10	77463159	F	F
MNEc_2_10_77623004_BIEC2_132049	chr10	77623004	F	F
MNEc_2_10_77633501_BIEC2_132051	chr10	77633501	F	F
MNEc_2_10_77670943_BIEC2_132057	chr10	77670943	F	F
MNEc_2_10_77671913_BIEC2_132061	chr10	77671913	F	F
MNEc_2_10_77672915_BIEC2_132065	chr10	77672915	F	F
MNEc_2_10_77677048_BIEC2_132070	chr10	77677048	F	F
MNEc_2_10_77753474_BIEC2_132088	chr10	77753474	F	F
MNEc_2_10_77763147_BIEC2_132155	chr10	77763147	F	F
MNEc_2_10_77814178_BIEC2_132230	chr10	77814178	F	F
MNEc_2_10_77845801_BIEC2_132242	chr10	77845801	F	F
MNEc_2_10_77846038_BIEC2_132245	chr10	77846038	F	F
MNEc_2_10_77846575_BIEC2_132253	chr10	77846575	F	F
MNEc_2_10_77851298_BIEC2_132261	chr10	77851298	F	F
MNEc_2_10_77945737_BIEC2_132283	chr10	77945737	F	F
MNEc_2_10_77973218_BIEC2_132286	chr10	77973218	F	F
MNEc_2_10_78007645_BIEC2_132298	chr10	78007645	F	F
MNEc_2_10_78095177_BIEC2_132308	chr10	78095177	F	F
MNEc_2_10_78282026_BIEC2_132324	chr10	78282026	F	F
MNEc_2_10_78282205_BIEC2_132327	chr10	78282205	F	F
MNEc_2_10_78385092_BIEC2_132337	chr10	78385092	F	F
MNEc_2_10_78406153_BIEC2_132346	chr10	78406153	F	F
MNEc_2_10_78462701_BIEC2_132355	chr10	78462701	F	F
MNEc_2_10_78466188_BIEC2_132357	chr10	78466188	F	F
MNEc_2_10_78473809_BIEC2_132359	chr10	78473809	F	F
MNEc_2_10_78486899_BIEC2_132365	chr10	78486899	F	F
MNEc_2_10_78490052_BIEC2_132370	chr10	78490052	F	F
MNEc_2_10_78616259_BIEC2_132391	chr10	78616259	F	F
MNEc_2_10_78674993_BIEC2_132398	chr10	78674993	F	F
MNEc_2_10_78683633_BIEC2_132432	chr10	78683633	F	F
MNEc_2_10_78683691_BIEC2_132433	chr10	78683691	F	F
MNEc_2_10_78725923_BIEC2_132455	chr10	78725923	F	F
MNEc_2_10_78743621_BIEC2_132456	chr10	78743621	F	F
MNEc_2_10_78793339_BIEC2_132486	chr10	78793339	F	F
MNEc_2_10_78834264_BIEC2_132493	chr10	78834264	F	F
MNEc_2_10_78908397_BIEC2_132507	chr10	78908397	F	F
MNEc_2_10_78925021_BIEC2_132509	chr10	78925021	F	F
MNEc_2_10_78982402_BIEC2_132517	chr10	78982402	F	F
MNEc_2_10_79023114_BIEC2_132527	chr10	79023114	F	F
MNEc_2_10_79052669_BIEC2_132536	chr10	79052669	F	F
MNEc_2_10_79063521_BIEC2_132540	chr10	79063521	F	F
MNEc_2_10_79091126_BIEC2_132543	chr10	79091126	F	F
MNEc_2_10_79142219_BIEC2_132553	chr10	79142219	F	F
MNEc_2_10_79169577_BIEC2_132555	chr10	79169577	F	F
MNEc_2_10_79182445_BIEC2_132562	chr10	79182445	F	F
MNEc_2_10_79193897_BIEC2_132565	chr10	79193897	F	F
MNEc_2_10_79214536_BIEC2_132567	chr10	79214536	F	F
MNEc_2_10_79280815_BIEC2_132576	chr10	79280815	F	F
MNEc_2_10_79337367_BIEC2_132579	chr10	79337367	F	F
MNEc_2_10_79540939_BIEC2_132601	chr10	79540939	F	F
MNEc_2_10_79630094_BIEC2_132606	chr10	79630094	F	F
MNEc_2_10_79659001_BIEC2_132617	chr10	79659001	F	F
MNEc_2_10_79680224_BIEC2_132620	chr10	79680224	F	F
MNEc_2_10_79680255_BIEC2_132621	chr10	79680255	F	F
MNEc_2_10_79828846_BIEC2_132633	chr10	79828846	F	F
MNEc_2_10_79909802_BIEC2_132640	chr10	79909802	F	F
MNEc_2_10_79911657_BIEC2_132641	chr10	79911657	F	F
MNEc_2_10_79997733_BIEC2_132655	chr10	79997733	F	F
MNEc_2_10_80097853_BIEC2_132680	chr10	80097853	F	F
MNEc_2_10_80144866_BIEC2_132691	chr10	80144866	F	F
MNEc_2_10_80162857_BIEC2_132698	chr10	80162857	F	F
MNEc_2_10_80186763_BIEC2_132705	chr10	80186763	F	F
MNEc_2_10_80206203_BIEC2_132708	chr10	80206203	F	F
MNEc_2_10_80264358_BIEC2_132719	chr10	80264358	F	F
MNEc_2_10_80266969_BIEC2_132724	chr10	80266969	F	F
MNEc_2_10_80290905_BIEC2_132726	chr10	80290905	F	F
MNEc_2_10_80300419_BIEC2_132730	chr10	80300419	F	F
MNEc_2_10_80373133_BIEC2_132748	chr10	80373133	F	F
MNEc_2_10_80389098_BIEC2_132753	chr10	80389098	F	F
MNEc_2_10_80404375_BIEC2_132756	chr10	80404375	F	F
MNEc_2_10_80425724_BIEC2_132761	chr10	80425724	F	F
MNEc_2_10_80460832_BIEC2_132776	chr10	80460832	F	F
MNEc_2_10_80461877_BIEC2_132777	chr10	80461877	F	F
MNEc_2_10_80478372_BIEC2_132788	chr10	80478372	F	F
MNEc_2_10_80509674_BIEC2_132798	chr10	80509674	F	F
MNEc_2_10_80704922_BIEC2_132831	chr10	80704922	F	F
MNEc_2_10_80706124_BIEC2_132834	chr10	80706124	F	F
MNEc_2_10_80743459_BIEC2_132842	chr10	80743459	F	F
MNEc_2_10_80743608_BIEC2_132843	chr10	80743608	F	F
MNEc_2_10_80803468_BIEC2_132852	chr10	80803468	F	F
MNEc_2_10_80932376_BIEC2_132863	chr10	80932376	F	F
MNEc_2_10_81095781_BIEC2_132875	chr10	81095781	F	F
MNEc_2_10_81200428_BIEC2_132884	chr10	81200428	F	F
MNEc_2_10_81274848_BIEC2_132897	chr10	81274848	F	F
MNEc_2_10_81456895_BIEC2_132928	chr10	81456895	F	F
MNEc_2_10_81468461_BIEC2_132932	chr10	81468461	F	F
MNEc_2_10_81555528_BIEC2_132945	chr10	81555528	F	F
MNEc_2_10_81591698_BIEC2_132948	chr10	81591698	F	F
MNEc_2_10_81620805_BIEC2_132952	chr10	81620805	F	F
MNEc_2_10_81645811_BIEC2_132957	chr10	81645811	F	F
MNEc_2_10_81697088_BIEC2_132975	chr10	81697088	F	F
MNEc_2_10_81703485_BIEC2_132977	chr10	81703485	F	F
MNEc_2_10_81719776_BIEC2_132983	chr10	81719776	F	F
MNEc_2_10_81747288_BIEC2_132988	chr10	81747288	F	F
MNEc_2_10_81754476_BIEC2_132990	chr10	81754476	F	F
MNEc_2_10_81839725_BIEC2_133004	chr10	81839725	F	F
MNEc_2_10_81897296_BIEC2_133015	chr10	81897296	F	F
MNEc_2_10_81897435_BIEC2_133017	chr10	81897435	F	F
MNEc_2_10_81897524_BIEC2_133020	chr10	81897524	F	F
MNEc_2_10_81901087_BIEC2_133023	chr10	81901087	F	F
MNEc_2_10_81926598_BIEC2_133040	chr10	81926598	F	F
MNEc_2_10_81928955_BIEC2_133042	chr10	81928955	F	F
MNEc_2_10_81962126_BIEC2_133071	chr10	81962126	F	F
MNEc_2_10_82062222_BIEC2_133091	chr10	82062222	F	F
MNEc_2_10_82072786_BIEC2_133095	chr10	82072786	F	F
MNEc_2_10_82231312_BIEC2_133124	chr10	82231312	F	F
MNEc_2_10_82375543_BIEC2_133163	chr10	82375543	F	F
MNEc_2_10_82391133_BIEC2_133171	chr10	82391133	F	F
MNEc_2_10_82437018_BIEC2_133199	chr10	82437018	F	F
MNEc_2_10_82448056_BIEC2_133213	chr10	82448056	F	F
MNEc_2_10_82479567_BIEC2_133229	chr10	82479567	F	F
MNEc_2_10_82479657_BIEC2_133232	chr10	82479657	F	F
MNEc_2_10_82536045_BIEC2_133242	chr10	82536045	F	F
MNEc_2_10_82622274_BIEC2_133253	chr10	82622274	F	F
MNEc_2_10_82644401_BIEC2_133258	chr10	82644401	F	F
MNEc_2_10_82679768_BIEC2_133263	chr10	82679768	F	F
MNEc_2_10_82698103_BIEC2_133264	chr10	82698103	F	F
MNEc_2_10_82793054_BIEC2_133281	chr10	82793054	F	F
MNEc_2_10_82816083_BIEC2_133291	chr10	82816083	F	F
MNEc_2_10_82816372_BIEC2_133295	chr10	82816372	F	F
MNEc_2_10_82824634_BIEC2_133296	chr10	82824634	F	F
MNEc_2_10_82824983_BIEC2_133299	chr10	82824983	F	F
MNEc_2_10_82839009_BIEC2_133304	chr10	82839009	F	F
MNEc_2_10_82874034_BIEC2_133328	chr10	82874034	F	F
MNEc_2_10_82875817_BIEC2_133334	chr10	82875817	F	F
MNEc_2_10_82876017_BIEC2_133335	chr10	82876017	F	F
MNEc_2_10_82966579_BIEC2_133359	chr10	82966579	F	F
MNEc_2_10_83071373_BIEC2_133366	chr10	83071373	F	F
MNEc_2_10_83076179_BIEC2_133371	chr10	83076179	F	F
MNEc_2_10_83193449_BIEC2_133391	chr10	83193449	F	F
MNEc_2_10_83195686_BIEC2_133392	chr10	83195686	F	F
MNEc_2_10_83219979_BIEC2_133407	chr10	83219979	F	F
MNEc_2_10_83223503_BIEC2_133410	chr10	83223503	F	F
MNEc_2_10_83419165_BIEC2_133422	chr10	83419165	F	F
MNEc_2_10_83524491_BIEC2_133432	chr10	83524491	F	F
MNEc_2_10_83582572_BIEC2_133438	chr10	83582572	F	F
MNEc_2_10_83586706_BIEC2_133441	chr10	83586706	F	F
MNEc_2_10_83605584_BIEC2_133447	chr10	83605584	F	F
MNEc_2_10_83610238_BIEC2_133451	chr10	83610238	F	F
MNEc_2_10_83614149_BIEC2_133456	chr10	83614149	F	F
MNEc_2_10_83672055_BIEC2_133463	chr10	83672055	F	F
MNEc_2_10_83708517_BIEC2_133465	chr10	83708517	F	F
MNEc_2_10_83749515_BIEC2_133469	chr10	83749515	F	F
MNEc_2_10_83843261_BIEC2_133476	chr10	83843261	F	F
MNEc_2_10_83904677_BIEC2_133482	chr10	83904677	F	F
MNEc_2_10_83939877_BIEC2_133487	chr10	83939877	F	F
MNEc_2_10_83947835_BIEC2_133488	chr10	83947835	F	F
MNEc_2_11_20571_BIEC2_133497	chr11	20571	F	F
MNEc_2_11_72528_BIEC2_133507	chr11	72528	F	F
MNEc_2_11_110228_BIEC2_133518	chr11	110228	F	F
MNEc_2_11_133919_BIEC2_133524	chr11	133919	F	F
MNEc_2_11_134058_BIEC2_133526	chr11	134058	F	F
MNEc_2_11_155449_BIEC2_133528	chr11	155449	F	F
MNEc_2_11_300347_BIEC2_133565	chr11	300347	F	F
MNEc_2_11_313001_BIEC2_133571	chr11	313001	F	F
MNEc_2_11_330374_BIEC2_133576	chr11	330374	F	F
MNEc_2_11_351497_BIEC2_133587	chr11	351497	F	F
MNEc_2_11_371419_BIEC2_133590	chr11	371419	F	F
MNEc_2_11_507104_BIEC2_133603	chr11	507104	F	F
MNEc_2_11_507139_BIEC2_133604	chr11	507139	F	F
MNEc_2_11_551696_BIEC2_133612	chr11	551696	F	F
MNEc_2_11_646762_BIEC2_133628	chr11	646762	F	F
MNEc_2_11_754643_BIEC2_133634	chr11	754643	F	F
MNEc_2_11_754658_BIEC2_133635	chr11	754658	F	F
MNEc_2_11_780294_BIEC2_133641	chr11	780294	F	F
MNEc_2_11_1014309_BIEC2_133715	chr11	1014309	F	F
MNEc_2_11_1017251_BIEC2_133716	chr11	1017251	F	F
MNEc_2_11_1109115_BIEC2_133735	chr11	1109115	F	F
MNEc_2_11_1219235_BIEC2_133768	chr11	1219235	F	F
MNEc_2_11_1419995_BIEC2_133834	chr11	1419995	F	F
MNEc_2_11_1453676_BIEC2_133841	chr11	1453676	F	F
MNEc_2_11_1497095_BIEC2_133849	chr11	1497095	F	F
MNEc_2_11_1541864_BIEC2_133860	chr11	1541864	F	F
MNEc_2_11_1579525_BIEC2_133888	chr11	1579525	F	F
MNEc_2_11_1621255_BIEC2_133903	chr11	1621255	F	F
MNEc_2_11_1630004_BIEC2_133908	chr11	1630004	F	F
MNEc_2_11_1667105_BIEC2_133918	chr11	1667105	F	F
MNEc_2_11_1699538_BIEC2_133928	chr11	1699538	F	F
MNEc_2_11_1856123_BIEC2_134064	chr11	1856123	F	F
MNEc_2_11_1946978_BIEC2_134106	chr11	1946978	F	F
MNEc_2_11_1984362_BIEC2_134117	chr11	1984362	F	F
MNEc_2_11_2045893_BIEC2_134201	chr11	2045893	F	F
MNEc_2_11_2069842_BIEC2_134219	chr11	2069842	F	F
MNEc_2_11_2086761_BIEC2_134224	chr11	2086761	F	F
MNEc_2_11_2109201_BIEC2_134248	chr11	2109201	F	F
MNEc_2_11_2133089_BIEC2_134270	chr11	2133089	F	F
MNEc_2_11_2141131_BIEC2_134284	chr11	2141131	F	F
MNEc_2_11_2153152_BIEC2_134314	chr11	2153152	F	F
MNEc_2_11_2164104_BIEC2_134328	chr11	2164104	F	F
MNEc_2_11_2517091_BIEC2_134411	chr11	2517091	F	F
MNEc_2_11_2521554_BIEC2_134415	chr11	2521554	F	F
MNEc_2_11_2521729_BIEC2_134417	chr11	2521729	F	F
MNEc_2_11_2524317_BIEC2_134418	chr11	2524317	F	F
MNEc_2_11_2858501_BIEC2_134466	chr11	2858501	F	F
MNEc_2_11_2867571_BIEC2_134469	chr11	2867571	F	F
MNEc_2_11_2893498_BIEC2_134477	chr11	2893498	F	F
MNEc_2_11_2916253_BIEC2_134480	chr11	2916253	F	F
MNEc_2_11_2916332_BIEC2_134482	chr11	2916332	F	F
MNEc_2_11_2940171_BIEC2_134489	chr11	2940171	F	F
MNEc_2_11_2944076_BIEC2_134493	chr11	2944076	F	F
MNEc_2_11_2944224_BIEC2_134494	chr11	2944224	F	F
MNEc_2_11_2950066_BIEC2_134497	chr11	2950066	F	F
MNEc_2_11_3079515_BIEC2_134513	chr11	3079515	F	F
MNEc_2_11_3091051_BIEC2_134514	chr11	3091051	F	F
MNEc_2_11_3176125_BIEC2_134523	chr11	3176125	F	F
MNEc_2_11_3319426_BIEC2_134543	chr11	3319426	F	F
MNEc_2_11_3343387_BIEC2_134562	chr11	3343387	F	F
MNEc_2_11_3345863_BIEC2_134568	chr11	3345863	F	F
MNEc_2_11_3372177_BIEC2_134581	chr11	3372177	F	F
MNEc_2_11_3413585_BIEC2_134584	chr11	3413585	F	F
MNEc_2_11_3435909_BIEC2_134592	chr11	3435909	F	F
MNEc_2_11_3471826_BIEC2_134596	chr11	3471826	F	F
MNEc_2_11_3476158_BIEC2_134597	chr11	3476158	F	F
MNEc_2_11_3534862_BIEC2_134620	chr11	3534862	F	F
MNEc_2_11_3572174_BIEC2_134644	chr11	3572174	F	F
MNEc_2_11_3572231_BIEC2_134645	chr11	3572231	F	F
MNEc_2_11_3585047_BIEC2_134649	chr11	3585047	F	F
MNEc_2_11_3658961_BIEC2_134658	chr11	3658961	F	F
MNEc_2_11_3883036_BIEC2_134741	chr11	3883036	F	F
MNEc_2_11_3927125_BIEC2_134759	chr11	3927125	F	F
MNEc_2_11_3966651_BIEC2_134813	chr11	3966651	F	F
MNEc_2_11_4135723_BIEC2_134895	chr11	4135723	F	F
MNEc_2_11_4250854_BIEC2_134963	chr11	4250854	F	F
MNEc_2_11_4255169_BIEC2_134971	chr11	4255169	F	F
MNEc_2_11_4341072_BIEC2_135019	chr11	4341072	F	F
MNEc_2_11_4391487_BIEC2_135039	chr11	4391487	F	F
MNEc_2_11_4406484_BIEC2_135050	chr11	4406484	F	F
MNEc_2_11_4482634_BIEC2_135138	chr11	4482634	F	F
MNEc_2_11_4500291_BIEC2_135142	chr11	4500291	F	F
MNEc_2_11_4513072_BIEC2_135150	chr11	4513072	F	F
MNEc_2_11_4529071_BIEC2_135155	chr11	4529071	F	F
MNEc_2_11_4586622_BIEC2_135189	chr11	4586622	F	F
MNEc_2_11_4589949_BIEC2_135190	chr11	4589949	F	F
MNEc_2_11_4680008_BIEC2_135257	chr11	4680008	F	F
MNEc_2_11_4684652_BIEC2_135262	chr11	4684652	F	F
MNEc_2_11_4688182_BIEC2_135271	chr11	4688182	F	F
MNEc_2_11_4755025_BIEC2_135311	chr11	4755025	F	F
MNEc_2_11_4759103_BIEC2_135316	chr11	4759103	F	F
MNEc_2_11_4794867_BIEC2_135356	chr11	4794867	F	F
MNEc_2_11_4795028_BIEC2_135357	chr11	4795028	F	F
MNEc_2_11_4863634_BIEC2_135426	chr11	4863634	F	F
MNEc_2_11_4925159_BIEC2_135474	chr11	4925159	F	F
MNEc_2_11_4989818_BIEC2_135511	chr11	4989818	F	F
MNEc_2_11_5026871_BIEC2_135556	chr11	5026871	F	F
MNEc_2_11_5028243_BIEC2_135560	chr11	5028243	F	F
MNEc_2_11_5031924_BIEC2_135564	chr11	5031924	F	F
MNEc_2_11_5136478_BIEC2_135609	chr11	5136478	F	F
MNEc_2_11_5175607_BIEC2_135631	chr11	5175607	F	F
MNEc_2_11_5175827_BIEC2_135632	chr11	5175827	F	F
MNEc_2_11_5195496_BIEC2_135662	chr11	5195496	F	F
MNEc_2_11_5195874_BIEC2_135664	chr11	5195874	F	F
MNEc_2_11_5367142_BIEC2_135820	chr11	5367142	F	F
MNEc_2_11_5412686_BIEC2_135846	chr11	5412686	F	F
MNEc_2_11_5477393_BIEC2_135869	chr11	5477393	F	F
MNEc_2_11_5485472_BIEC2_135875	chr11	5485472	F	F
MNEc_2_11_5514828_BIEC2_135891	chr11	5514828	F	F
MNEc_2_11_5609279_BIEC2_135938	chr11	5609279	F	F
MNEc_2_11_5749396_BIEC2_136022	chr11	5749396	F	F
MNEc_2_11_5756824_BIEC2_136028	chr11	5756824	F	F
MNEc_2_11_5770433_BIEC2_136031	chr11	5770433	F	F
MNEc_2_11_5776913_BIEC2_136039	chr11	5776913	F	F
MNEc_2_11_5780838_BIEC2_136041	chr11	5780838	F	F
MNEc_2_11_5846521_BIEC2_136083	chr11	5846521	F	F
MNEc_2_11_5933132_BIEC2_136149	chr11	5933132	F	F
MNEc_2_11_5944646_BIEC2_136161	chr11	5944646	F	F
MNEc_2_11_6027707_BIEC2_136187	chr11	6027707	F	F
MNEc_2_11_6027822_BIEC2_136189	chr11	6027822	F	F
MNEc_2_11_6069184_BIEC2_136203	chr11	6069184	F	F
MNEc_2_11_6089542_BIEC2_136205	chr11	6089542	F	F
MNEc_2_11_6120687_BIEC2_136207	chr11	6120687	F	F
MNEc_2_11_6122185_BIEC2_136208	chr11	6122185	F	F
MNEc_2_11_6187203_BIEC2_136222	chr11	6187203	F	F
MNEc_2_11_6237584_BIEC2_136248	chr11	6237584	F	F
MNEc_2_11_6358979_BIEC2_136265	chr11	6358979	F	F
MNEc_2_11_6424161_BIEC2_136269	chr11	6424161	F	F
MNEc_2_11_6448078_BIEC2_136277	chr11	6448078	F	F
MNEc_2_11_6531316_BIEC2_136288	chr11	6531316	F	F
MNEc_2_11_6531337_BIEC2_136289	chr11	6531337	F	F
MNEc_2_11_6531816_BIEC2_136292	chr11	6531816	F	F
MNEc_2_11_6553974_BIEC2_136305	chr11	6553974	F	F
MNEc_2_11_6580238_BIEC2_136306	chr11	6580238	F	F
MNEc_2_11_6588947_BIEC2_136308	chr11	6588947	F	F
MNEc_2_11_6659556_BIEC2_136322	chr11	6659556	F	F
MNEc_2_11_6790047_BIEC2_136339	chr11	6790047	F	F
MNEc_2_11_6793236_BIEC2_136340	chr11	6793236	F	F
MNEc_2_11_6808395_BIEC2_136343	chr11	6808395	F	F
MNEc_2_11_6903428_BIEC2_136353	chr11	6903428	F	F
MNEc_2_11_7008971_BIEC2_136359	chr11	7008971	F	F
MNEc_2_11_7038086_BIEC2_136366	chr11	7038086	F	F
MNEc_2_11_7097967_BIEC2_136373	chr11	7097967	F	F
MNEc_2_11_7149385_BIEC2_136379	chr11	7149385	F	F
MNEc_2_11_7164861_BIEC2_136386	chr11	7164861	F	F
MNEc_2_11_7201938_BIEC2_136398	chr11	7201938	F	F
MNEc_2_11_7252839_BIEC2_136403	chr11	7252839	F	F
MNEc_2_11_7305622_BIEC2_136430	chr11	7305622	F	F
MNEc_2_11_7391493_BIEC2_136449	chr11	7391493	F	F
MNEc_2_11_7424501_BIEC2_136464	chr11	7424501	F	F
MNEc_2_11_7528803_BIEC2_136476	chr11	7528803	F	F
MNEc_2_11_7652121_BIEC2_136591	chr11	7652121	F	F
MNEc_2_11_7657197_BIEC2_136601	chr11	7657197	F	F
MNEc_2_11_7687462_BIEC2_136626	chr11	7687462	F	F
MNEc_2_11_7688086_BIEC2_136629	chr11	7688086	F	F
MNEc_2_11_7763246_BIEC2_136738	chr11	7763246	F	F
MNEc_2_11_7773416_BIEC2_136750	chr11	7773416	F	F
MNEc_2_11_7794069_BIEC2_136775	chr11	7794069	F	F
MNEc_2_11_7798135_BIEC2_136780	chr11	7798135	F	F
MNEc_2_11_7885613_BIEC2_136915	chr11	7885613	F	F
MNEc_2_11_7892535_BIEC2_136922	chr11	7892535	F	F
MNEc_2_11_7919169_BIEC2_136958	chr11	7919169	F	F
MNEc_2_11_7973052_BIEC2_137062	chr11	7973052	F	F
MNEc_2_11_8012111_BIEC2_137118	chr11	8012111	F	F
MNEc_2_11_8012321_BIEC2_137120	chr11	8012321	F	F
MNEc_2_11_8075499_BIEC2_137174	chr11	8075499	F	F
MNEc_2_11_8092052_BIEC2_137183	chr11	8092052	F	F
MNEc_2_11_8107559_BIEC2_137205	chr11	8107559	F	F
MNEc_2_11_8361589_BIEC2_137423	chr11	8361589	F	F
MNEc_2_11_8381208_BIEC2_137450	chr11	8381208	F	F
MNEc_2_11_8395187_BIEC2_137461	chr11	8395187	F	F
MNEc_2_11_8396747_BIEC2_137463	chr11	8396747	F	F
MNEc_2_11_8407885_BIEC2_137476	chr11	8407885	F	F
MNEc_2_11_8473028_BIEC2_137494	chr11	8473028	F	F
MNEc_2_11_8491459_BIEC2_137516	chr11	8491459	F	F
MNEc_2_11_8588159_BIEC2_137571	chr11	8588159	F	F
MNEc_2_11_8596307_BIEC2_137582	chr11	8596307	F	F
MNEc_2_11_8604638_BIEC2_137590	chr11	8604638	F	F
MNEc_2_11_8760209_BIEC2_137763	chr11	8760209	F	F
MNEc_2_11_8781035_BIEC2_137779	chr11	8781035	F	F
MNEc_2_11_8827482_BIEC2_137808	chr11	8827482	F	F
MNEc_2_11_8937628_BIEC2_137897	chr11	8937628	F	F
MNEc_2_11_8960943_BIEC2_137909	chr11	8960943	F	F
MNEc_2_11_8961231_BIEC2_137910	chr11	8961231	F	F
MNEc_2_11_8961288_BIEC2_137911	chr11	8961288	F	F
MNEc_2_11_9001566_BIEC2_137930	chr11	9001566	F	F
MNEc_2_11_9001966_BIEC2_137935	chr11	9001966	F	F
MNEc_2_11_9026362_BIEC2_137956	chr11	9026362	F	F
MNEc_2_11_9090401_BIEC2_137986	chr11	9090401	F	F
MNEc_2_11_9094861_BIEC2_137989	chr11	9094861	F	F
MNEc_2_11_9192194_BIEC2_138000	chr11	9192194	F	F
MNEc_2_11_9299296_BIEC2_138026	chr11	9299296	F	F
MNEc_2_11_9303203_BIEC2_138030	chr11	9303203	F	F
MNEc_2_11_9319615_BIEC2_138033	chr11	9319615	F	F
MNEc_2_11_9409921_BIEC2_138050	chr11	9409921	F	F
MNEc_2_11_9467678_BIEC2_138079	chr11	9467678	F	F
MNEc_2_11_9498127_BIEC2_138092	chr11	9498127	F	F
MNEc_2_11_9510014_BIEC2_138105	chr11	9510014	F	F
MNEc_2_11_9605774_BIEC2_138161	chr11	9605774	F	F
MNEc_2_11_9798477_BIEC2_138258	chr11	9798477	F	F
MNEc_2_11_9830466_BIEC2_138277	chr11	9830466	F	F
MNEc_2_11_9992672_BIEC2_138360	chr11	9992672	F	F
MNEc_2_11_10002248_BIEC2_138376	chr11	10002248	F	F
MNEc_2_11_10087304_BIEC2_138432	chr11	10087304	F	F
MNEc_2_11_10087747_BIEC2_138434	chr11	10087747	F	F
MNEc_2_11_10104159_BIEC2_138444	chr11	10104159	F	F
MNEc_2_11_10121239_BIEC2_138476	chr11	10121239	F	F
MNEc_2_11_10124923_BIEC2_138480	chr11	10124923	F	F
MNEc_2_11_10225315_BIEC2_138569	chr11	10225315	F	F
MNEc_2_11_10291362_BIEC2_138610	chr11	10291362	F	F
MNEc_2_11_10418099_BIEC2_138670	chr11	10418099	F	F
MNEc_2_11_10475855_BIEC2_138694	chr11	10475855	F	F
MNEc_2_11_10548763_BIEC2_138773	chr11	10548763	F	F
MNEc_2_11_10582041_BIEC2_138806	chr11	10582041	F	F
MNEc_2_11_10695184_BIEC2_138846	chr11	10695184	F	F
MNEc_2_11_10696175_BIEC2_138850	chr11	10696175	F	F
MNEc_2_11_10736281_BIEC2_138859	chr11	10736281	F	F
MNEc_2_11_10779545_BIEC2_138865	chr11	10779545	F	F
MNEc_2_11_10785588_BIEC2_138869	chr11	10785588	F	F
MNEc_2_11_10828023_BIEC2_138879	chr11	10828023	F	F
MNEc_2_11_10892785_BIEC2_138910	chr11	10892785	F	F
MNEc_2_11_10936679_BIEC2_138958	chr11	10936679	F	F
MNEc_2_11_11044309_BIEC2_139032	chr11	11044309	F	F
MNEc_2_11_11113067_BIEC2_139060	chr11	11113067	F	F
MNEc_2_11_11118844_BIEC2_139066	chr11	11118844	F	F
MNEc_2_11_11239573_BIEC2_139111	chr11	11239573	F	F
MNEc_2_11_11256549_BIEC2_139119	chr11	11256549	F	F
MNEc_2_11_11320641_BIEC2_139137	chr11	11320641	F	F
MNEc_2_11_11335274_BIEC2_139141	chr11	11335274	F	F
MNEc_2_11_11335351_BIEC2_139142	chr11	11335351	F	F
MNEc_2_11_11560233_BIEC2_139155	chr11	11560233	F	F
MNEc_2_11_11689086_BIEC2_139168	chr11	11689086	F	F
MNEc_2_11_11778879_BIEC2_139180	chr11	11778879	F	F
MNEc_2_11_11786866_BIEC2_139189	chr11	11786866	F	F
MNEc_2_11_11786952_BIEC2_139190	chr11	11786952	F	F
MNEc_2_11_11801071_BIEC2_139192	chr11	11801071	F	F
MNEc_2_11_11805685_BIEC2_139196	chr11	11805685	F	F
MNEc_2_11_11809587_BIEC2_139197	chr11	11809587	F	F
MNEc_2_11_11824617_BIEC2_139199	chr11	11824617	F	F
MNEc_2_11_11843693_BIEC2_139203	chr11	11843693	F	F
MNEc_2_11_11906587_BIEC2_139205	chr11	11906587	F	F
MNEc_2_11_11955139_BIEC2_139208	chr11	11955139	F	F
MNEc_2_11_11955525_BIEC2_139214	chr11	11955525	F	F
MNEc_2_11_11958727_BIEC2_139218	chr11	11958727	F	F
MNEc_2_11_11980921_BIEC2_139224	chr11	11980921	F	F
MNEc_2_11_11990163_BIEC2_139231	chr11	11990163	F	F
MNEc_2_11_12007149_BIEC2_139240	chr11	12007149	F	F
MNEc_2_11_12052813_BIEC2_139252	chr11	12052813	F	F
MNEc_2_11_12052955_BIEC2_139253	chr11	12052955	F	F
MNEc_2_11_12071823_BIEC2_139268	chr11	12071823	F	F
MNEc_2_11_12102808_BIEC2_139279	chr11	12102808	F	F
MNEc_2_11_12238355_BIEC2_139291	chr11	12238355	F	F
MNEc_2_11_12238495_BIEC2_139292	chr11	12238495	F	F
MNEc_2_11_12238743_BIEC2_139294	chr11	12238743	F	F
MNEc_2_11_12344303_BIEC2_139328	chr11	12344303	F	F
MNEc_2_11_12353497_BIEC2_139331	chr11	12353497	F	F
MNEc_2_11_12378194_BIEC2_139347	chr11	12378194	F	F
MNEc_2_11_12521048_BIEC2_139378	chr11	12521048	F	F
MNEc_2_11_12573046_BIEC2_139413	chr11	12573046	F	F
MNEc_2_11_12719687_BIEC2_139497	chr11	12719687	F	F
MNEc_2_11_12722151_BIEC2_139525	chr11	12722151	F	F
MNEc_2_11_12832434_BIEC2_139596	chr11	12832434	F	F
MNEc_2_11_12872264_BIEC2_139613	chr11	12872264	F	F
MNEc_2_11_12951454_BIEC2_139645	chr11	12951454	F	F
MNEc_2_11_12970773_BIEC2_139650	chr11	12970773	F	F
MNEc_2_11_13231403_BIEC2_139734	chr11	13231403	F	F
MNEc_2_11_13412332_BIEC2_139797	chr11	13412332	F	F
MNEc_2_11_13525851_BIEC2_139869	chr11	13525851	F	F
MNEc_2_11_13539304_BIEC2_139879	chr11	13539304	F	F
MNEc_2_11_13560887_BIEC2_139919	chr11	13560887	F	F
MNEc_2_11_13564825_BIEC2_139925	chr11	13564825	F	F
MNEc_2_11_13586114_BIEC2_139936	chr11	13586114	F	F
MNEc_2_11_13592604_BIEC2_139942	chr11	13592604	F	F
MNEc_2_11_13760676_BIEC2_140006	chr11	13760676	F	F
MNEc_2_11_13761655_BIEC2_140008	chr11	13761655	F	F
MNEc_2_11_13772913_BIEC2_140021	chr11	13772913	F	F
[truncated: 998,000+ more rows]
